# Supplementary material for: Aging influences nucleolar responses to traumatic brain injury in Drosophila
Source: PLoS One. 2025 Nov 3;20(11):e0335715. doi: 10.1371/journal.pone.0335715 (PMC12582436; doi:10.1371/journal.pone.0335715)
Supplement: S1 Data — The first and second tabs show the primary data used in Figs 2 and 3, respectively. Columns indicate experimental conditions and rows are sizes of individual nucleoli in μm2. (XLSX) [file pone.0335715.s001.xlsx]

## Sheet: Figure 2. Area of Nucleoli
Injured at 3 - 6 days old; let recover for 1, 5, 15, 20, 30, and 40 days post-injury (Area of nucleoli mm2)
Uninjured 1 day	Injured 1 day	Uninjured 5 day	Injured 5 day	Uninjured 15 day	Injured 15 day	Uninjured 20 day	Injured 20 day	Uninjured 30 day	Injured 30 day	Uninjured 40 day	Injured 40 day
0.11	0.11	0.11	0.11	0.11	0.11	0.11	0.11	0.11	0.11	0.11	0.11
0.11	0.11	0.11	0.11	0.11	0.11	0.11	0.11	0.11	0.11	0.11	0.11
0.11	0.11	0.11	0.11	0.11	0.11	0.11	0.11	0.11	0.11	0.11	0.11
0.11	0.11	0.11	0.11	0.11	0.11	0.11	0.11	0.11	0.11	0.11	0.11
0.11	0.11	0.11	0.11	0.11	0.11	0.11	0.11	0.11	0.11	0.11	0.11
0.11	0.11	0.11	0.11	0.11	0.11	0.11	0.11	0.11	0.11	0.11	0.11
0.11	0.11	0.11	0.11	0.11	0.11	0.11	0.11	0.11	0.11	0.11	0.11
0.11	0.11	0.11	0.11	0.11	0.11	0.11	0.11	0.11	0.11	0.11	0.11
0.11	0.11	0.11	0.11	0.11	0.11	0.11	0.11	0.11	0.11	0.11	0.11
0.11	0.11	0.11	0.11	0.11	0.11	0.11	0.11	0.11	0.11	0.11	0.11
0.11	0.11	0.11	0.11	0.11	0.11	0.11	0.11	0.11	0.11	0.11	0.11
0.11	0.11	0.11	0.11	0.11	0.11	0.11	0.11	0.11	0.11	0.11	0.11
0.11	0.11	0.11	0.11	0.11	0.11	0.11	0.11	0.11	0.11	0.11	0.11
0.11	0.11	0.11	0.11	0.11	0.11	0.11	0.11	0.11	0.11	0.11	0.11
0.11	0.11	0.11	0.11	0.11	0.11	0.11	0.11	0.11	0.11	0.11	0.11
0.11	0.11	0.11	0.11	0.11	0.11	0.11	0.11	0.11	0.11	0.11	0.11
0.11	0.11	0.11	0.11	0.11	0.11	0.11	0.11	0.11	0.11	0.11	0.11
0.11	0.11	0.11	0.11	0.11	0.11	0.11	0.11	0.11	0.11	0.11	0.11
0.11	0.11	0.11	0.11	0.11	0.11	0.11	0.11	0.11	0.11	0.11	0.11
0.11	0.11	0.11	0.11	0.11	0.11	0.11	0.11	0.11	0.11	0.11	0.11
0.11	0.11	0.11	0.11	0.11	0.11	0.11	0.11	0.11	0.11	0.11	0.11
0.11	0.11	0.11	0.11	0.11	0.11	0.11	0.11	0.11	0.11	0.11	0.11
0.11	0.11	0.11	0.11	0.11	0.11	0.11	0.11	0.11	0.11	0.11	0.11
0.11	0.11	0.11	0.11	0.11	0.11	0.11	0.11	0.11	0.11	0.11	0.11
0.11	0.11	0.11	0.11	0.11	0.11	0.11	0.11	0.11	0.11	0.11	0.11
0.11	0.11	0.11	0.11	0.11	0.11	0.11	0.11	0.11	0.11	0.11	0.11
0.11	0.11	0.11	0.11	0.11	0.11	0.11	0.11	0.11	0.11	0.11	0.11
0.11	0.11	0.11	0.11	0.11	0.11	0.11	0.11	0.11	0.11	0.11	0.11
0.11	0.11	0.11	0.11	0.11	0.11	0.11	0.11	0.11	0.11	0.11	0.11
0.11	0.11	0.11	0.11	0.11	0.11	0.11	0.11	0.11	0.11	0.11	0.11
0.11	0.11	0.11	0.11	0.11	0.11	0.11	0.11	0.11	0.11	0.11	0.11
0.11	0.11	0.11	0.11	0.11	0.11	0.11	0.11	0.11	0.11	0.11	0.11
0.11	0.11	0.11	0.11	0.11	0.11	0.11	0.11	0.11	0.11	0.11	0.11
0.11	0.11	0.11	0.11	0.11	0.11	0.11	0.11	0.11	0.11	0.11	0.11
0.11	0.11	0.11	0.11	0.11	0.11	0.11	0.11	0.11	0.11	0.11	0.11
0.11	0.11	0.11	0.11	0.11	0.11	0.11	0.11	0.11	0.11	0.11	0.11
0.11	0.11	0.11	0.11	0.11	0.11	0.11	0.11	0.11	0.11	0.11	0.11
0.11	0.11	0.11	0.11	0.11	0.11	0.11	0.11	0.11	0.11	0.11	0.11
0.11	0.11	0.11	0.11	0.11	0.11	0.11	0.11	0.11	0.11	0.11	0.11
0.11	0.11	0.11	0.11	0.11	0.11	0.11	0.11	0.11	0.11	0.11	0.11
0.11	0.11	0.11	0.11	0.11	0.11	0.11	0.11	0.11	0.11	0.11	0.11
0.11	0.11	0.11	0.11	0.11	0.11	0.11	0.11	0.11	0.11	0.11	0.11
0.11	0.11	0.11	0.11	0.11	0.11	0.11	0.11	0.11	0.11	0.11	0.11
0.11	0.11	0.11	0.11	0.11	0.11	0.11	0.11	0.11	0.11	0.11	0.11
0.11	0.11	0.11	0.11	0.11	0.11	0.11	0.11	0.11	0.11	0.11	0.11
0.11	0.11	0.11	0.11	0.11	0.11	0.11	0.11	0.11	0.11	0.11	0.11
0.11	0.11	0.11	0.11	0.11	0.11	0.11	0.11	0.11	0.11	0.11	0.11
0.11	0.11	0.11	0.11	0.11	0.11	0.11	0.11	0.11	0.11	0.11	0.11
0.11	0.11	0.11	0.11	0.11	0.11	0.11	0.11	0.11	0.11	0.11	0.11
0.11	0.11	0.11	0.11	0.11	0.11	0.11	0.11	0.11	0.11	0.11	0.11
0.11	0.11	0.11	0.11	0.11	0.11	0.11	0.11	0.11	0.11	0.11	0.11
0.11	0.11	0.11	0.11	0.11	0.11	0.11	0.11	0.11	0.11	0.11	0.11
0.11	0.11	0.11	0.11	0.11	0.11	0.11	0.11	0.11	0.11	0.11	0.11
0.11	0.11	0.11	0.11	0.11	0.11	0.11	0.11	0.11	0.11	0.11	0.11
0.11	0.11	0.11	0.11	0.11	0.11	0.11	0.11	0.11	0.11	0.11	0.11
0.11	0.11	0.11	0.11	0.11	0.11	0.11	0.11	0.11	0.11	0.11	0.11
0.11	0.11	0.11	0.11	0.11	0.11	0.11	0.11	0.11	0.11	0.11	0.11
0.11	0.11	0.11	0.11	0.11	0.11	0.11	0.11	0.11	0.11	0.11	0.11
0.11	0.11	0.11	0.11	0.11	0.11	0.11	0.11	0.11	0.11	0.11	0.11
0.11	0.11	0.11	0.11	0.11	0.11	0.11	0.11	0.11	0.11	0.11	0.11
0.11	0.11	0.11	0.11	0.11	0.11	0.11	0.11	0.11	0.11	0.11	0.11
0.11	0.11	0.11	0.11	0.11	0.11	0.11	0.11	0.11	0.11	0.11	0.11
0.11	0.11	0.11	0.11	0.11	0.11	0.11	0.11	0.11	0.11	0.11	0.11
0.11	0.11	0.11	0.11	0.11	0.11	0.11	0.11	0.11	0.11	0.11	0.11
0.11	0.11	0.11	0.11	0.11	0.11	0.11	0.11	0.11	0.11	0.11	0.11
0.11	0.11	0.11	0.11	0.11	0.11	0.11	0.11	0.11	0.11	0.11	0.11
0.11	0.11	0.11	0.11	0.11	0.11	0.11	0.11	0.11	0.11	0.11	0.11
0.11	0.11	0.11	0.11	0.11	0.11	0.11	0.11	0.11	0.11	0.11	0.11
0.11	0.11	0.11	0.11	0.11	0.11	0.11	0.11	0.11	0.11	0.11	0.11
0.11	0.11	0.11	0.11	0.11	0.11	0.11	0.11	0.11	0.11	0.11	0.11
0.11	0.11	0.11	0.11	0.11	0.11	0.11	0.11	0.11	0.11	0.11	0.11
0.11	0.11	0.11	0.11	0.11	0.11	0.11	0.11	0.11	0.11	0.11	0.11
0.11	0.11	0.11	0.11	0.11	0.11	0.11	0.11	0.11	0.11	0.11	0.11
0.11	0.11	0.11	0.11	0.11	0.11	0.11	0.11	0.11	0.11	0.11	0.11
0.11	0.11	0.11	0.11	0.11	0.11	0.11	0.11	0.11	0.11	0.11	0.11
0.11	0.11	0.11	0.11	0.11	0.11	0.11	0.11	0.11	0.11	0.11	0.11
0.11	0.11	0.11	0.11	0.11	0.11	0.11	0.11	0.11	0.11	0.11	0.11
0.11	0.11	0.11	0.11	0.11	0.11	0.11	0.11	0.11	0.11	0.11	0.11
0.11	0.11	0.11	0.11	0.11	0.11	0.11	0.11	0.11	0.11	0.11	0.11
0.11	0.11	0.11	0.11	0.11	0.11	0.11	0.11	0.11	0.11	0.11	0.11
0.11	0.11	0.11	0.11	0.11	0.11	0.11	0.11	0.11	0.11	0.11	0.11
0.11	0.11	0.11	0.11	0.11	0.11	0.11	0.11	0.11	0.11	0.11	0.11
0.11	0.11	0.11	0.11	0.11	0.11	0.11	0.11	0.11	0.11	0.11	0.11
0.11	0.11	0.11	0.11	0.11	0.11	0.11	0.11	0.11	0.11	0.11	0.11
0.11	0.11	0.11	0.11	0.11	0.11	0.11	0.11	0.11	0.11	0.11	0.11
0.11	0.11	0.11	0.11	0.11	0.11	0.11	0.11	0.11	0.11	0.11	0.11
0.11	0.11	0.11	0.11	0.11	0.11	0.11	0.11	0.11	0.11	0.11	0.11
0.11	0.11	0.11	0.11	0.11	0.11	0.11	0.11	0.11	0.11	0.11	0.11
0.11	0.11	0.11	0.11	0.11	0.11	0.11	0.11	0.11	0.11	0.11	0.11
0.11	0.11	0.11	0.11	0.11	0.11	0.11	0.11	0.11	0.11	0.11	0.11
0.11	0.11	0.11	0.11	0.11	0.11	0.11	0.11	0.11	0.11	0.11	0.11
0.11	0.11	0.11	0.11	0.11	0.11	0.11	0.11	0.11	0.11	0.11	0.11
0.11	0.11	0.11	0.11	0.11	0.11	0.11	0.11	0.11	0.11	0.11	0.11
0.11	0.11	0.11	0.11	0.11	0.11	0.11	0.11	0.11	0.11	0.11	0.11
0.11	0.11	0.11	0.11	0.11	0.11	0.11	0.11	0.11	0.11	0.11	0.11
0.11	0.11	0.11	0.11	0.11	0.11	0.11	0.11	0.11	0.11	0.11	0.11
0.11	0.11	0.11	0.11	0.11	0.11	0.11	0.11	0.11	0.11	0.11	0.11
0.11	0.11	0.11	0.11	0.11	0.11	0.11	0.11	0.11	0.11	0.11	0.11
0.11	0.11	0.11	0.11	0.11	0.11	0.11	0.11	0.11	0.11	0.11	0.11
0.11	0.11	0.11	0.11	0.11	0.11	0.11	0.11	0.11	0.11	0.11	0.11
0.11	0.11	0.11	0.11	0.11	0.11	0.11	0.11	0.11	0.11	0.11	0.11
0.11	0.11	0.11	0.11	0.11	0.11	0.11	0.11	0.11	0.11	0.11	0.11
0.11	0.11	0.11	0.11	0.11	0.11	0.11	0.11	0.11	0.11	0.11	0.11
0.11	0.11	0.11	0.11	0.11	0.11	0.11	0.11	0.11	0.11	0.11	0.11
0.11	0.11	0.11	0.11	0.11	0.11	0.11	0.11	0.11	0.11	0.11	0.11
0.11	0.11	0.11	0.11	0.11	0.11	0.11	0.11	0.11	0.11	0.11	0.11
0.11	0.11	0.11	0.11	0.11	0.11	0.11	0.11	0.11	0.11	0.11	0.11
0.11	0.11	0.11	0.11	0.11	0.11	0.11	0.11	0.11	0.11	0.11	0.11
0.11	0.11	0.11	0.11	0.11	0.11	0.11	0.11	0.11	0.11	0.11	0.11
0.11	0.11	0.11	0.11	0.11	0.11	0.11	0.11	0.11	0.11	0.11	0.11
0.11	0.11	0.11	0.11	0.11	0.11	0.11	0.11	0.11	0.11	0.11	0.11
0.11	0.11	0.11	0.11	0.11	0.11	0.11	0.11	0.11	0.11	0.11	0.11
0.11	0.11	0.11	0.11	0.11	0.11	0.11	0.11	0.11	0.11	0.11	0.11
0.11	0.11	0.11	0.11	0.11	0.11	0.11	0.11	0.11	0.11	0.11	0.11
0.11	0.11	0.11	0.11	0.11	0.11	0.11	0.11	0.11	0.11	0.11	0.11
0.11	0.11	0.11	0.11	0.11	0.11	0.11	0.11	0.11	0.11	0.11	0.11
0.11	0.11	0.11	0.11	0.11	0.11	0.11	0.11	0.11	0.11	0.11	0.11
0.11	0.11	0.11	0.11	0.11	0.11	0.11	0.11	0.11	0.11	0.11	0.11
0.11	0.11	0.11	0.11	0.11	0.11	0.11	0.11	0.11	0.11	0.11	0.11
0.11	0.11	0.11	0.11	0.11	0.11	0.11	0.11	0.11	0.11	0.11	0.11
0.11	0.11	0.11	0.11	0.11	0.11	0.11	0.11	0.11	0.11	0.11	0.11
0.11	0.11	0.11	0.11	0.11	0.11	0.11	0.11	0.11	0.11	0.11	0.11
0.11	0.11	0.11	0.11	0.11	0.11	0.11	0.11	0.11	0.11	0.11	0.11
0.11	0.11	0.11	0.11	0.11	0.11	0.11	0.11	0.11	0.11	0.11	0.11
0.11	0.11	0.11	0.11	0.11	0.11	0.11	0.11	0.11	0.11	0.11	0.11
0.11	0.11	0.11	0.11	0.11	0.11	0.11	0.11	0.11	0.11	0.11	0.11
0.11	0.11	0.11	0.11	0.11	0.11	0.11	0.11	0.11	0.11	0.11	0.11
0.11	0.11	0.11	0.11	0.11	0.11	0.11	0.11	0.11	0.11	0.11	0.11
0.11	0.11	0.11	0.11	0.11	0.11	0.11	0.11	0.11	0.11	0.11	0.11
0.11	0.11	0.11	0.11	0.11	0.11	0.11	0.11	0.11	0.11	0.11	0.11
0.11	0.11	0.11	0.11	0.11	0.11	0.11	0.11	0.11	0.11	0.11	0.11
0.11	0.11	0.11	0.11	0.11	0.11	0.11	0.11	0.11	0.11	0.11	0.11
0.11	0.11	0.11	0.11	0.11	0.11	0.11	0.11	0.11	0.11	0.11	0.11
0.11	0.11	0.11	0.11	0.11	0.11	0.11	0.11	0.11	0.11	0.11	0.11
0.11	0.11	0.11	0.11	0.11	0.11	0.11	0.11	0.11	0.11	0.11	0.11
0.11	0.11	0.11	0.11	0.11	0.11	0.11	0.11	0.11	0.11	0.11	0.11
0.11	0.11	0.11	0.11	0.11	0.11	0.11	0.11	0.11	0.11	0.11	0.11
0.11	0.11	0.11	0.11	0.11	0.11	0.11	0.11	0.11	0.11	0.11	0.11
0.11	0.11	0.11	0.11	0.11	0.11	0.11	0.11	0.11	0.11	0.11	0.11
0.11	0.11	0.11	0.11	0.11	0.11	0.11	0.11	0.11	0.11	0.11	0.11
0.11	0.11	0.11	0.11	0.11	0.11	0.11	0.11	0.11	0.11	0.11	0.11
0.11	0.11	0.11	0.11	0.11	0.11	0.11	0.11	0.11	0.11	0.11	0.11
0.11	0.11	0.11	0.11	0.11	0.11	0.11	0.11	0.11	0.11	0.11	0.11
0.11	0.11	0.11	0.11	0.11	0.11	0.11	0.11	0.11	0.11	0.11	0.11
0.11	0.11	0.11	0.11	0.11	0.11	0.11	0.11	0.11	0.11	0.11	0.11
0.11	0.11	0.11	0.11	0.11	0.11	0.11	0.11	0.11	0.11	0.11	0.11
0.11	0.11	0.11	0.11	0.11	0.11	0.11	0.11	0.11	0.11	0.11	0.11
0.11	0.11	0.11	0.11	0.11	0.11	0.11	0.11	0.11	0.11	0.11	0.11
0.11	0.11	0.11	0.11	0.11	0.11	0.11	0.11	0.11	0.11	0.11	0.11
0.11	0.11	0.11	0.11	0.11	0.11	0.11	0.11	0.11	0.11	0.11	0.11
0.11	0.11	0.11	0.11	0.11	0.11	0.11	0.11	0.11	0.11	0.11	0.11
0.11	0.11	0.11	0.11	0.11	0.11	0.11	0.11	0.11	0.11	0.11	0.11
0.11	0.11	0.11	0.11	0.11	0.11	0.11	0.11	0.11	0.11	0.11	0.11
0.11	0.11	0.11	0.11	0.11	0.11	0.11	0.11	0.11	0.11	0.11	0.11
0.11	0.11	0.11	0.11	0.11	0.11	0.11	0.11	0.11	0.11	0.11	0.11
0.11	0.11	0.11	0.11	0.11	0.11	0.11	0.11	0.11	0.11	0.11	0.11
0.11	0.11	0.11	0.11	0.11	0.11	0.11	0.11	0.11	0.11	0.11	0.11
0.11	0.11	0.11	0.11	0.11	0.11	0.11	0.11	0.11	0.11	0.11	0.11
0.11	0.11	0.11	0.11	0.11	0.11	0.11	0.11	0.11	0.11	0.11	0.11
0.11	0.11	0.11	0.11	0.11	0.11	0.11	0.11	0.11	0.11	0.11	0.11
0.11	0.11	0.11	0.11	0.11	0.11	0.11	0.11	0.11	0.11	0.11	0.11
0.11	0.11	0.11	0.11	0.11	0.11	0.11	0.11	0.11	0.11	0.11	0.11
0.11	0.11	0.11	0.11	0.11	0.11	0.11	0.11	0.11	0.11	0.11	0.11
0.11	0.11	0.11	0.11	0.11	0.11	0.11	0.11	0.11	0.11	0.11	0.11
0.11	0.11	0.11	0.11	0.11	0.11	0.11	0.11	0.11	0.11	0.11	0.11
0.11	0.11	0.11	0.11	0.11	0.11	0.11	0.11	0.11	0.11	0.11	0.11
0.11	0.11	0.11	0.11	0.11	0.11	0.11	0.11	0.11	0.11	0.11	0.11
0.11	0.11	0.11	0.11	0.11	0.11	0.11	0.11	0.11	0.11	0.11	0.11
0.11	0.11	0.11	0.11	0.11	0.11	0.11	0.11	0.11	0.11	0.11	0.11
0.11	0.11	0.11	0.11	0.11	0.11	0.11	0.11	0.11	0.11	0.11	0.11
0.11	0.11	0.11	0.11	0.11	0.11	0.11	0.11	0.11	0.11	0.11	0.11
0.11	0.11	0.11	0.11	0.11	0.11	0.11	0.11	0.11	0.11	0.11	0.11
0.11	0.11	0.11	0.11	0.11	0.11	0.11	0.11	0.11	0.11	0.11	0.11
0.11	0.11	0.11	0.11	0.11	0.11	0.11	0.11	0.11	0.11	0.11	0.11
0.11	0.11	0.11	0.11	0.11	0.11	0.11	0.11	0.11	0.11	0.11	0.11
0.11	0.11	0.11	0.11	0.11	0.11	0.11	0.11	0.11	0.11	0.11	0.11
0.11	0.11	0.11	0.11	0.11	0.11	0.11	0.11	0.11	0.11	0.11	0.11
0.11	0.11	0.11	0.11	0.11	0.11	0.11	0.11	0.11	0.11	0.11	0.11
0.11	0.11	0.11	0.11	0.11	0.11	0.11	0.11	0.11	0.11	0.11	0.11
0.11	0.11	0.11	0.11	0.11	0.11	0.11	0.11	0.11	0.11	0.11	0.11
0.11	0.11	0.11	0.11	0.11	0.11	0.11	0.11	0.11	0.11	0.11	0.11
0.11	0.11	0.11	0.11	0.11	0.11	0.11	0.11	0.11	0.11	0.11	0.11
0.11	0.11	0.11	0.11	0.11	0.11	0.11	0.11	0.11	0.11	0.11	0.11
0.11	0.11	0.11	0.11	0.11	0.11	0.11	0.11	0.11	0.11	0.11	0.11
0.11	0.11	0.11	0.11	0.11	0.11	0.11	0.11	0.11	0.11	0.11	0.11
0.11	0.11	0.11	0.11	0.11	0.11	0.11	0.11	0.11	0.11	0.11	0.11
0.11	0.11	0.11	0.11	0.11	0.11	0.11	0.11	0.11	0.11	0.11	0.11
0.11	0.11	0.11	0.11	0.11	0.11	0.11	0.11	0.11	0.11	0.11	0.11
0.11	0.11	0.11	0.11	0.11	0.11	0.11	0.11	0.11	0.11	0.11	0.11
0.11	0.11	0.11	0.11	0.11	0.11	0.11	0.11	0.11	0.11	0.11	0.11
0.11	0.11	0.11	0.11	0.11	0.11	0.11	0.11	0.11	0.11	0.11	0.11
0.11	0.11	0.11	0.11	0.11	0.11	0.11	0.11	0.11	0.11	0.11	0.11
0.11	0.11	0.11	0.11	0.11	0.11	0.11	0.11	0.11	0.11	0.11	0.11
0.11	0.11	0.11	0.11	0.11	0.11	0.11	0.11	0.11	0.11	0.11	0.11
0.11	0.11	0.11	0.11	0.11	0.11	0.11	0.11	0.11	0.11	0.11	0.11
0.11	0.11	0.11	0.11	0.11	0.11	0.11	0.11	0.11	0.11	0.11	0.11
0.11	0.11	0.11	0.11	0.11	0.11	0.11	0.11	0.11	0.11	0.11	0.11
0.11	0.11	0.11	0.11	0.11	0.11	0.11	0.11	0.11	0.11	0.11	0.11
0.11	0.11	0.11	0.11	0.11	0.11	0.11	0.11	0.11	0.11	0.11	0.11
0.11	0.11	0.11	0.11	0.11	0.11	0.11	0.11	0.11	0.11	0.11	0.11
0.11	0.11	0.11	0.11	0.11	0.11	0.11	0.11	0.11	0.11	0.11	0.11
0.11	0.11	0.11	0.11	0.11	0.11	0.11	0.11	0.11	0.11	0.11	0.11
0.11	0.11	0.11	0.11	0.11	0.11	0.11	0.11	0.11	0.11	0.11	0.11
0.11	0.11	0.11	0.11	0.11	0.11	0.11	0.11	0.11	0.11	0.11	0.11
0.11	0.11	0.11	0.11	0.11	0.11	0.11	0.11	0.11	0.11	0.11	0.11
0.11	0.11	0.11	0.11	0.11	0.11	0.11	0.11	0.11	0.11	0.11	0.11
0.11	0.11	0.11	0.11	0.11	0.11	0.11	0.11	0.11	0.11	0.11	0.11
0.11	0.11	0.11	0.11	0.11	0.11	0.11	0.11	0.11	0.11	0.11	0.11
0.11	0.11	0.11	0.11	0.11	0.11	0.11	0.11	0.11	0.11	0.11	0.11
0.11	0.11	0.11	0.11	0.11	0.11	0.11	0.11	0.11	0.11	0.11	0.11
0.11	0.11	0.11	0.11	0.11	0.11	0.11	0.11	0.11	0.11	0.11	0.11
0.11	0.11	0.11	0.11	0.11	0.11	0.11	0.11	0.11	0.11	0.11	0.11
0.11	0.11	0.11	0.11	0.11	0.11	0.11	0.11	0.11	0.11	0.11	0.11
0.11	0.11	0.11	0.11	0.11	0.11	0.11	0.11	0.11	0.11	0.11	0.11
0.11	0.11	0.11	0.11	0.11	0.11	0.11	0.11	0.11	0.11	0.11	0.11
0.11	0.11	0.11	0.11	0.11	0.11	0.11	0.11	0.11	0.11	0.11	0.11
0.11	0.11	0.11	0.11	0.11	0.11	0.11	0.11	0.11	0.11	0.11	0.11
0.11	0.11	0.11	0.11	0.11	0.11	0.11	0.11	0.11	0.11	0.11	0.11
0.11	0.11	0.11	0.11	0.11	0.11	0.11	0.11	0.11	0.11	0.11	0.11
0.11	0.11	0.11	0.11	0.11	0.11	0.11	0.11	0.11	0.11	0.11	0.11
0.11	0.11	0.11	0.11	0.11	0.11	0.11	0.11	0.11	0.11	0.11	0.11
0.11	0.11	0.11	0.11	0.11	0.11	0.11	0.11	0.11	0.11	0.11	0.11
0.11	0.11	0.11	0.11	0.11	0.11	0.11	0.11	0.11	0.11	0.11	0.11
0.11	0.11	0.11	0.11	0.11	0.11	0.11	0.11	0.11	0.11	0.11	0.11
0.11	0.11	0.11	0.11	0.11	0.11	0.11	0.11	0.11	0.11	0.11	0.11
0.11	0.11	0.11	0.11	0.11	0.11	0.11	0.11	0.11	0.11	0.11	0.11
0.11	0.11	0.11	0.11	0.11	0.11	0.11	0.11	0.11	0.11	0.11	0.11
0.11	0.11	0.11	0.11	0.11	0.11	0.11	0.11	0.11	0.11	0.11	0.11
0.11	0.11	0.11	0.11	0.11	0.11	0.11	0.11	0.11	0.11	0.11	0.11
0.11	0.11	0.11	0.11	0.11	0.11	0.11	0.11	0.11	0.11	0.11	0.11
0.11	0.11	0.11	0.11	0.11	0.11	0.11	0.11	0.11	0.11	0.11	0.11
0.11	0.11	0.11	0.11	0.11	0.11	0.11	0.11	0.11	0.11	0.11	0.11
0.11	0.11	0.11	0.11	0.11	0.11	0.11	0.11	0.11	0.11	0.11	0.11
0.11	0.11	0.11	0.11	0.11	0.11	0.11	0.11	0.11	0.11	0.11	0.11
0.11	0.11	0.11	0.11	0.11	0.11	0.11	0.11	0.11	0.11	0.11	0.11
0.11	0.11	0.11	0.11	0.11	0.11	0.11	0.11	0.11	0.11	0.11	0.11
0.11	0.11	0.11	0.11	0.11	0.11	0.11	0.11	0.11	0.11	0.11	0.11
0.11	0.11	0.11	0.11	0.11	0.11	0.11	0.11	0.11	0.11	0.11	0.11
0.11	0.11	0.11	0.11	0.11	0.11	0.11	0.11	0.11	0.11	0.11	0.11
0.11	0.11	0.11	0.11	0.11	0.11	0.11	0.11	0.11	0.11	0.11	0.11
0.11	0.11	0.11	0.11	0.11	0.11	0.11	0.11	0.11	0.11	0.11	0.11
0.11	0.11	0.11	0.11	0.11	0.11	0.11	0.11	0.11	0.11	0.11	0.11
0.11	0.11	0.11	0.11	0.11	0.11	0.11	0.11	0.11	0.11	0.11	0.11
0.11	0.11	0.11	0.11	0.11	0.11	0.11	0.11	0.11	0.11	0.11	0.11
0.11	0.11	0.11	0.11	0.11	0.11	0.11	0.11	0.11	0.11	0.11	0.11
0.11	0.11	0.11	0.11	0.11	0.11	0.11	0.11	0.11	0.11	0.11	0.11
0.11	0.11	0.11	0.11	0.11	0.11	0.11	0.11	0.11	0.11	0.11	0.11
0.11	0.11	0.11	0.11	0.11	0.11	0.11	0.11	0.11	0.11	0.11	0.11
0.11	0.11	0.11	0.11	0.11	0.11	0.11	0.11	0.11	0.11	0.11	0.11
0.11	0.11	0.11	0.11	0.11	0.11	0.11	0.11	0.11	0.11	0.11	0.11
0.11	0.11	0.11	0.11	0.11	0.11	0.11	0.11	0.11	0.11	0.11	0.11
0.11	0.11	0.11	0.11	0.11	0.11	0.11	0.11	0.11	0.11	0.11	0.11
0.11	0.11	0.11	0.11	0.11	0.11	0.11	0.11	0.11	0.11	0.11	0.11
0.11	0.11	0.11	0.11	0.11	0.11	0.11	0.11	0.11	0.11	0.11	0.11
0.11	0.11	0.11	0.11	0.11	0.11	0.11	0.11	0.11	0.11	0.11	0.11
0.11	0.11	0.11	0.11	0.11	0.11	0.11	0.11	0.11	0.11	0.11	0.11
0.11	0.11	0.11	0.11	0.11	0.11	0.11	0.11	0.11	0.11	0.11	0.11
0.11	0.11	0.11	0.11	0.11	0.11	0.11	0.11	0.11	0.11	0.11	0.11
0.11	0.11	0.11	0.11	0.11	0.11	0.11	0.11	0.11	0.11	0.11	0.11
0.11	0.11	0.11	0.11	0.11	0.11	0.11	0.11	0.11	0.11	0.11	0.11
0.11	0.11	0.11	0.11	0.11	0.11	0.11	0.11	0.11	0.11	0.11	0.11
0.11	0.11	0.11	0.11	0.11	0.11	0.11	0.11	0.11	0.11	0.11	0.11
0.11	0.11	0.11	0.11	0.11	0.11	0.11	0.11	0.11	0.11	0.11	0.11
0.11	0.11	0.11	0.11	0.11	0.11	0.11	0.11	0.11	0.11	0.11	0.11
0.11	0.11	0.11	0.11	0.11	0.11	0.11	0.11	0.11	0.11	0.11	0.11
0.11	0.11	0.11	0.11	0.11	0.11	0.11	0.11	0.11	0.11	0.11	0.11
0.11	0.11	0.11	0.11	0.11	0.11	0.11	0.11	0.11	0.11	0.11	0.11
0.11	0.11	0.11	0.11	0.11	0.11	0.11	0.11	0.11	0.11	0.11	0.11
0.11	0.11	0.11	0.11	0.11	0.11	0.11	0.11	0.11	0.11	0.11	0.11
0.11	0.11	0.11	0.11	0.11	0.11	0.11	0.11	0.11	0.11	0.11	0.11
0.11	0.11	0.11	0.11	0.11	0.11	0.11	0.11	0.11	0.11	0.11	0.11
0.11	0.11	0.11	0.11	0.11	0.11	0.11	0.11	0.11	0.11	0.11	0.11
0.11	0.11	0.11	0.11	0.11	0.11	0.11	0.11	0.11	0.11	0.11	0.11
0.11	0.11	0.11	0.11	0.11	0.11	0.11	0.11	0.11	0.11	0.11	0.11
0.11	0.11	0.11	0.11	0.11	0.11	0.11	0.11	0.11	0.11	0.11	0.11
0.11	0.11	0.11	0.11	0.11	0.11	0.11	0.11	0.11	0.11	0.11	0.11
0.11	0.11	0.11	0.11	0.11	0.11	0.11	0.11	0.11	0.11	0.11	0.11
0.11	0.11	0.11	0.11	0.11	0.11	0.11	0.11	0.11	0.11	0.11	0.11
0.11	0.11	0.11	0.11	0.11	0.11	0.11	0.11	0.11	0.11	0.11	0.11
0.11	0.11	0.11	0.11	0.11	0.11	0.11	0.11	0.11	0.11	0.11	0.11
0.11	0.11	0.11	0.11	0.11	0.11	0.11	0.11	0.11	0.11	0.11	0.11
0.11	0.11	0.11	0.11	0.11	0.11	0.11	0.11	0.11	0.11	0.11	0.11
0.11	0.11	0.11	0.11	0.11	0.11	0.11	0.11	0.11	0.11	0.11	0.11
0.11	0.11	0.11	0.11	0.11	0.11	0.11	0.11	0.11	0.11	0.11	0.11
0.11	0.11	0.11	0.11	0.11	0.11	0.11	0.11	0.11	0.11	0.11	0.11
0.11	0.11	0.11	0.11	0.11	0.11	0.11	0.11	0.11	0.11	0.11	0.11
0.11	0.11	0.11	0.11	0.11	0.11	0.11	0.11	0.11	0.11	0.11	0.11
0.11	0.11	0.11	0.11	0.11	0.11	0.11	0.11	0.11	0.11	0.11	0.11
0.11	0.11	0.11	0.11	0.11	0.11	0.11	0.11	0.11	0.11	0.11	0.11
0.11	0.11	0.11	0.11	0.11	0.11	0.11	0.11	0.11	0.11	0.11	0.11
0.11	0.11	0.11	0.11	0.11	0.11	0.11	0.11	0.11	0.11	0.11	0.11
0.11	0.11	0.11	0.11	0.11	0.11	0.11	0.11	0.11	0.11	0.11	0.11
0.11	0.11	0.11	0.11	0.11	0.11	0.11	0.11	0.11	0.11	0.11	0.11
0.11	0.11	0.11	0.11	0.11	0.11	0.11	0.11	0.11	0.11	0.11	0.11
0.11	0.11	0.11	0.11	0.11	0.11	0.11	0.11	0.11	0.11	0.11	0.11
0.11	0.11	0.11	0.11	0.11	0.11	0.11	0.11	0.11	0.11	0.11	0.11
0.11	0.11	0.11	0.11	0.11	0.11	0.11	0.11	0.11	0.11	0.11	0.11
0.11	0.11	0.11	0.11	0.11	0.11	0.11	0.11	0.11	0.11	0.11	0.11
0.11	0.11	0.11	0.11	0.11	0.11	0.11	0.11	0.11	0.11	0.11	0.11
0.11	0.11	0.11	0.11	0.11	0.11	0.11	0.11	0.11	0.11	0.11	0.11
0.11	0.11	0.11	0.11	0.11	0.11	0.11	0.11	0.11	0.11	0.11	0.11
0.11	0.11	0.11	0.11	0.11	0.11	0.11	0.11	0.11	0.11	0.11	0.11
0.11	0.11	0.11	0.11	0.11	0.11	0.11	0.11	0.11	0.11	0.11	0.11
0.11	0.11	0.11	0.11	0.11	0.11	0.11	0.11	0.11	0.11	0.11	0.11
0.11	0.11	0.11	0.11	0.11	0.11	0.11	0.11	0.11	0.11	0.11	0.11
0.11	0.11	0.11	0.11	0.11	0.11	0.11	0.11	0.11	0.11	0.11	0.11
0.11	0.11	0.11	0.11	0.11	0.11	0.11	0.11	0.11	0.11	0.11	0.11
0.11	0.11	0.11	0.11	0.11	0.11	0.11	0.11	0.11	0.11	0.11	0.11
0.11	0.11	0.11	0.11	0.11	0.11	0.11	0.11	0.11	0.11	0.11	0.11
0.11	0.11	0.11	0.11	0.11	0.11	0.11	0.11	0.11	0.11	0.11	0.11
0.11	0.11	0.11	0.11	0.11	0.11	0.11	0.11	0.11	0.11	0.11	0.11
0.11	0.11	0.11	0.11	0.11	0.11	0.11	0.11	0.11	0.11	0.11	0.11
0.11	0.11	0.11	0.11	0.11	0.11	0.11	0.11	0.11	0.11	0.11	0.11
0.11	0.11	0.11	0.11	0.11	0.11	0.11	0.11	0.11	0.11	0.11	0.11
0.11	0.11	0.11	0.11	0.11	0.11	0.11	0.11	0.11	0.11	0.11	0.11
0.11	0.11	0.11	0.11	0.11	0.11	0.11	0.11	0.11	0.11	0.11	0.11
0.11	0.11	0.11	0.11	0.11	0.11	0.11	0.11	0.11	0.11	0.11	0.11
0.11	0.11	0.11	0.11	0.11	0.11	0.11	0.11	0.11	0.11	0.11	0.11
0.11	0.11	0.11	0.11	0.11	0.11	0.11	0.11	0.11	0.11	0.11	0.11
0.11	0.11	0.11	0.11	0.11	0.11	0.11	0.11	0.11	0.11	0.11	0.11
0.11	0.11	0.11	0.11	0.11	0.11	0.11	0.11	0.11	0.11	0.11	0.11
0.11	0.11	0.11	0.11	0.11	0.11	0.11	0.11	0.11	0.11	0.11	0.11
0.11	0.11	0.11	0.11	0.11	0.11	0.11	0.11	0.11	0.11	0.11	0.11
0.11	0.12	0.11	0.11	0.11	0.11	0.11	0.11	0.11	0.11	0.11	0.11
0.11	0.12	0.11	0.11	0.11	0.11	0.11	0.11	0.11	0.11	0.11	0.11
0.11	0.12	0.11	0.11	0.11	0.11	0.11	0.11	0.11	0.11	0.11	0.11
0.11	0.12	0.11	0.11	0.11	0.11	0.11	0.11	0.11	0.11	0.11	0.11
0.11	0.12	0.11	0.11	0.11	0.11	0.11	0.11	0.11	0.11	0.11	0.11
0.11	0.12	0.11	0.11	0.11	0.11	0.11	0.11	0.11	0.11	0.11	0.11
0.11	0.12	0.11	0.11	0.11	0.11	0.11	0.11	0.11	0.11	0.11	0.11
0.11	0.12	0.11	0.11	0.11	0.11	0.11	0.11	0.11	0.11	0.11	0.11
0.11	0.12	0.11	0.11	0.11	0.11	0.11	0.11	0.11	0.11	0.11	0.11
0.11	0.12	0.11	0.11	0.11	0.11	0.11	0.11	0.11	0.11	0.11	0.11
0.11	0.12	0.11	0.11	0.11	0.11	0.11	0.11	0.11	0.11	0.11	0.11
0.11	0.12	0.11	0.11	0.11	0.11	0.11	0.11	0.11	0.11	0.11	0.11
0.11	0.12	0.11	0.11	0.11	0.11	0.11	0.11	0.11	0.11	0.11	0.11
0.11	0.12	0.11	0.11	0.11	0.11	0.11	0.11	0.11	0.11	0.11	0.11
0.11	0.12	0.11	0.11	0.11	0.11	0.11	0.11	0.11	0.11	0.11	0.11
0.11	0.12	0.11	0.11	0.11	0.11	0.11	0.11	0.11	0.11	0.11	0.11
0.11	0.12	0.11	0.11	0.11	0.11	0.11	0.11	0.11	0.11	0.11	0.11
0.11	0.12	0.11	0.11	0.11	0.11	0.11	0.11	0.11	0.11	0.11	0.11
0.11	0.12	0.11	0.11	0.11	0.11	0.11	0.11	0.11	0.11	0.11	0.11
0.11	0.12	0.11	0.11	0.11	0.11	0.11	0.11	0.11	0.11	0.11	0.11
0.11	0.12	0.11	0.11	0.11	0.11	0.11	0.11	0.11	0.11	0.11	0.11
0.11	0.12	0.11	0.11	0.11	0.11	0.11	0.11	0.11	0.11	0.11	0.11
0.11	0.12	0.11	0.11	0.11	0.11	0.11	0.11	0.11	0.11	0.11	0.11
0.11	0.12	0.11	0.11	0.11	0.11	0.11	0.11	0.11	0.11	0.11	0.11
0.11	0.12	0.11	0.11	0.11	0.11	0.11	0.11	0.11	0.11	0.11	0.11
0.11	0.12	0.11	0.11	0.11	0.11	0.11	0.11	0.11	0.11	0.11	0.11
0.11	0.12	0.11	0.11	0.11	0.12	0.11	0.11	0.11	0.11	0.11	0.11
0.11	0.12	0.11	0.11	0.11	0.12	0.11	0.11	0.11	0.11	0.11	0.11
0.11	0.12	0.11	0.11	0.11	0.12	0.11	0.11	0.11	0.11	0.11	0.11
0.11	0.12	0.11	0.11	0.11	0.12	0.11	0.11	0.11	0.11	0.11	0.11
0.11	0.12	0.11	0.11	0.11	0.12	0.11	0.11	0.11	0.11	0.11	0.11
0.11	0.12	0.11	0.11	0.11	0.12	0.11	0.11	0.11	0.11	0.11	0.11
0.11	0.12	0.11	0.11	0.11	0.12	0.11	0.11	0.11	0.11	0.11	0.11
0.11	0.12	0.11	0.11	0.11	0.12	0.11	0.11	0.11	0.11	0.11	0.11
0.11	0.12	0.11	0.11	0.11	0.12	0.11	0.11	0.11	0.11	0.11	0.11
0.11	0.12	0.11	0.11	0.11	0.12	0.11	0.11	0.11	0.11	0.11	0.11
0.11	0.12	0.11	0.11	0.11	0.12	0.11	0.11	0.11	0.11	0.11	0.11
0.11	0.12	0.11	0.11	0.11	0.12	0.11	0.11	0.11	0.11	0.11	0.11
0.11	0.12	0.11	0.11	0.11	0.12	0.11	0.11	0.11	0.11	0.11	0.11
0.11	0.12	0.11	0.11	0.11	0.12	0.11	0.11	0.11	0.11	0.11	0.11
0.11	0.12	0.11	0.11	0.11	0.12	0.11	0.11	0.11	0.11	0.11	0.11
0.11	0.12	0.11	0.11	0.11	0.12	0.11	0.11	0.11	0.11	0.11	0.11
0.11	0.12	0.11	0.11	0.11	0.12	0.11	0.11	0.11	0.11	0.11	0.11
0.11	0.12	0.11	0.11	0.11	0.12	0.11	0.11	0.11	0.11	0.11	0.11
0.11	0.12	0.11	0.11	0.11	0.12	0.11	0.11	0.11	0.11	0.11	0.11
0.11	0.12	0.11	0.11	0.11	0.12	0.11	0.11	0.11	0.11	0.11	0.11
0.11	0.12	0.11	0.11	0.11	0.12	0.11	0.11	0.11	0.11	0.11	0.11
0.11	0.12	0.11	0.11	0.11	0.12	0.11	0.11	0.11	0.11	0.11	0.11
0.11	0.12	0.11	0.11	0.11	0.12	0.11	0.11	0.11	0.11	0.11	0.11
0.11	0.12	0.11	0.11	0.11	0.12	0.11	0.11	0.11	0.11	0.11	0.11
0.11	0.12	0.11	0.11	0.11	0.12	0.11	0.11	0.11	0.11	0.11	0.11
0.11	0.12	0.11	0.11	0.11	0.12	0.11	0.11	0.11	0.11	0.11	0.11
0.11	0.12	0.11	0.11	0.11	0.12	0.11	0.11	0.11	0.11	0.11	0.11
0.11	0.12	0.11	0.11	0.11	0.12	0.11	0.11	0.11	0.11	0.11	0.11
0.11	0.12	0.11	0.11	0.11	0.12	0.11	0.11	0.11	0.11	0.11	0.11
0.11	0.12	0.11	0.11	0.11	0.12	0.11	0.11	0.11	0.11	0.11	0.11
0.11	0.12	0.11	0.11	0.11	0.12	0.11	0.11	0.11	0.11	0.11	0.11
0.11	0.12	0.11	0.11	0.11	0.12	0.11	0.11	0.11	0.11	0.11	0.11
0.11	0.12	0.11	0.11	0.11	0.12	0.11	0.11	0.11	0.11	0.11	0.11
0.11	0.12	0.11	0.11	0.11	0.12	0.11	0.11	0.11	0.11	0.11	0.11
0.11	0.12	0.11	0.11	0.11	0.12	0.11	0.11	0.11	0.11	0.11	0.11
0.11	0.12	0.11	0.11	0.11	0.12	0.11	0.11	0.11	0.11	0.11	0.11
0.11	0.12	0.11	0.11	0.11	0.12	0.11	0.11	0.11	0.11	0.11	0.11
0.11	0.12	0.11	0.11	0.11	0.12	0.11	0.11	0.11	0.11	0.11	0.11
0.11	0.12	0.11	0.11	0.11	0.12	0.11	0.11	0.11	0.11	0.11	0.11
0.11	0.12	0.11	0.11	0.11	0.12	0.11	0.11	0.11	0.11	0.11	0.11
0.11	0.12	0.11	0.11	0.11	0.12	0.11	0.11	0.11	0.11	0.11	0.11
0.11	0.12	0.11	0.11	0.11	0.12	0.11	0.11	0.11	0.11	0.11	0.11
0.11	0.12	0.11	0.11	0.11	0.12	0.11	0.11	0.11	0.11	0.11	0.11
0.11	0.12	0.11	0.11	0.11	0.12	0.11	0.11	0.11	0.11	0.11	0.11
0.11	0.12	0.11	0.11	0.11	0.12	0.11	0.11	0.11	0.11	0.11	0.11
0.11	0.12	0.11	0.11	0.11	0.12	0.11	0.11	0.11	0.11	0.11	0.11
0.11	0.12	0.11	0.11	0.11	0.12	0.11	0.11	0.11	0.11	0.11	0.11
0.11	0.12	0.11	0.11	0.11	0.12	0.11	0.11	0.11	0.11	0.11	0.11
0.11	0.12	0.11	0.11	0.11	0.12	0.11	0.11	0.11	0.11	0.11	0.11
0.11	0.12	0.11	0.11	0.11	0.12	0.11	0.11	0.11	0.11	0.11	0.11
0.11	0.12	0.11	0.11	0.11	0.12	0.11	0.11	0.11	0.11	0.11	0.11
0.11	0.12	0.11	0.11	0.11	0.12	0.11	0.11	0.11	0.11	0.11	0.11
0.11	0.12	0.11	0.11	0.11	0.12	0.11	0.11	0.11	0.11	0.11	0.11
0.11	0.12	0.11	0.11	0.11	0.12	0.11	0.11	0.11	0.11	0.11	0.11
0.11	0.12	0.11	0.11	0.11	0.12	0.11	0.11	0.11	0.11	0.11	0.11
0.11	0.12	0.11	0.11	0.11	0.12	0.11	0.11	0.11	0.11	0.11	0.11
0.11	0.12	0.11	0.11	0.11	0.12	0.11	0.11	0.11	0.11	0.11	0.11
0.11	0.12	0.11	0.11	0.11	0.12	0.11	0.12	0.11	0.11	0.11	0.11
0.11	0.12	0.11	0.11	0.11	0.12	0.11	0.12	0.11	0.11	0.11	0.11
0.11	0.12	0.11	0.11	0.11	0.12	0.11	0.12	0.11	0.11	0.11	0.11
0.11	0.12	0.11	0.11	0.11	0.12	0.11	0.12	0.11	0.11	0.11	0.11
0.11	0.12	0.11	0.11	0.11	0.12	0.11	0.12	0.11	0.11	0.11	0.11
0.11	0.12	0.11	0.11	0.11	0.12	0.11	0.12	0.11	0.11	0.11	0.11
0.11	0.12	0.11	0.11	0.11	0.12	0.11	0.12	0.11	0.11	0.11	0.11
0.11	0.12	0.11	0.11	0.11	0.12	0.11	0.12	0.11	0.11	0.11	0.11
0.11	0.12	0.11	0.11	0.11	0.12	0.11	0.12	0.11	0.11	0.11	0.11
0.11	0.12	0.11	0.11	0.11	0.12	0.11	0.12	0.11	0.11	0.11	0.11
0.11	0.12	0.11	0.11	0.11	0.12	0.11	0.12	0.11	0.11	0.11	0.11
0.11	0.12	0.11	0.11	0.11	0.12	0.11	0.12	0.11	0.11	0.11	0.11
0.11	0.12	0.11	0.11	0.11	0.12	0.11	0.12	0.11	0.11	0.11	0.11
0.11	0.12	0.11	0.11	0.11	0.12	0.11	0.12	0.11	0.11	0.11	0.11
0.11	0.12	0.11	0.11	0.11	0.12	0.11	0.12	0.11	0.11	0.11	0.11
0.11	0.12	0.11	0.11	0.11	0.12	0.11	0.12	0.11	0.11	0.11	0.11
0.11	0.12	0.11	0.11	0.11	0.12	0.11	0.12	0.11	0.11	0.11	0.11
0.11	0.12	0.11	0.11	0.11	0.12	0.11	0.12	0.11	0.11	0.11	0.11
0.11	0.12	0.11	0.11	0.11	0.12	0.11	0.12	0.11	0.11	0.11	0.11
0.11	0.12	0.11	0.11	0.11	0.12	0.11	0.12	0.11	0.11	0.11	0.11
0.11	0.12	0.11	0.11	0.11	0.12	0.11	0.12	0.11	0.11	0.11	0.11
0.11	0.12	0.11	0.11	0.11	0.12	0.11	0.12	0.11	0.11	0.11	0.11
0.11	0.12	0.11	0.11	0.11	0.12	0.11	0.12	0.11	0.11	0.11	0.11
0.11	0.12	0.11	0.11	0.11	0.12	0.11	0.12	0.11	0.11	0.11	0.11
0.11	0.12	0.11	0.11	0.11	0.12	0.11	0.12	0.11	0.11	0.11	0.11
0.12	0.12	0.11	0.11	0.11	0.12	0.11	0.12	0.11	0.11	0.11	0.11
0.12	0.12	0.11	0.11	0.11	0.12	0.11	0.12	0.11	0.11	0.11	0.11
0.12	0.12	0.11	0.11	0.11	0.12	0.11	0.12	0.11	0.11	0.11	0.11
0.12	0.12	0.11	0.11	0.11	0.12	0.11	0.12	0.11	0.11	0.11	0.11
0.12	0.12	0.11	0.11	0.11	0.12	0.11	0.12	0.11	0.11	0.11	0.11
0.12	0.12	0.11	0.11	0.11	0.12	0.11	0.12	0.11	0.11	0.11	0.11
0.12	0.12	0.11	0.11	0.11	0.12	0.11	0.12	0.11	0.11	0.11	0.11
0.12	0.12	0.11	0.11	0.11	0.12	0.11	0.12	0.11	0.11	0.11	0.11
0.12	0.12	0.11	0.11	0.11	0.12	0.11	0.12	0.11	0.11	0.11	0.11
0.12	0.12	0.11	0.11	0.11	0.12	0.11	0.12	0.11	0.11	0.11	0.11
0.12	0.12	0.11	0.11	0.11	0.12	0.11	0.12	0.11	0.11	0.11	0.11
0.12	0.12	0.11	0.11	0.11	0.12	0.11	0.12	0.11	0.11	0.11	0.11
0.12	0.12	0.11	0.11	0.11	0.12	0.11	0.12	0.11	0.11	0.11	0.11
0.12	0.12	0.11	0.11	0.11	0.12	0.11	0.12	0.11	0.11	0.11	0.11
0.12	0.12	0.11	0.11	0.11	0.12	0.11	0.12	0.11	0.11	0.11	0.11
0.12	0.12	0.11	0.11	0.11	0.12	0.11	0.12	0.11	0.11	0.11	0.11
0.12	0.12	0.11	0.11	0.11	0.12	0.11	0.12	0.11	0.11	0.11	0.11
0.12	0.12	0.11	0.11	0.11	0.12	0.11	0.12	0.11	0.11	0.11	0.11
0.12	0.12	0.11	0.11	0.11	0.12	0.11	0.12	0.11	0.11	0.11	0.11
0.12	0.12	0.11	0.11	0.11	0.12	0.11	0.12	0.11	0.11	0.11	0.11
0.12	0.12	0.11	0.11	0.11	0.12	0.11	0.12	0.11	0.11	0.11	0.11
0.12	0.12	0.11	0.11	0.11	0.12	0.11	0.12	0.11	0.11	0.11	0.11
0.12	0.12	0.11	0.11	0.11	0.12	0.11	0.12	0.11	0.11	0.11	0.11
0.12	0.12	0.11	0.11	0.11	0.12	0.11	0.12	0.11	0.11	0.11	0.11
0.12	0.12	0.11	0.11	0.11	0.12	0.11	0.12	0.11	0.11	0.11	0.11
0.12	0.12	0.11	0.11	0.11	0.12	0.11	0.12	0.11	0.11	0.11	0.11
0.12	0.12	0.11	0.11	0.11	0.12	0.11	0.12	0.11	0.11	0.11	0.11
0.12	0.12	0.11	0.11	0.11	0.12	0.11	0.12	0.11	0.11	0.11	0.11
0.12	0.12	0.11	0.11	0.11	0.12	0.11	0.12	0.11	0.11	0.12	0.11
0.12	0.12	0.11	0.11	0.11	0.12	0.11	0.12	0.11	0.11	0.12	0.11
0.12	0.12	0.11	0.11	0.11	0.12	0.11	0.12	0.11	0.11	0.12	0.11
0.12	0.12	0.11	0.11	0.11	0.12	0.11	0.12	0.11	0.11	0.12	0.11
0.12	0.12	0.11	0.11	0.11	0.12	0.11	0.12	0.11	0.11	0.12	0.11
0.12	0.12	0.11	0.11	0.11	0.12	0.11	0.12	0.11	0.11	0.12	0.11
0.12	0.12	0.11	0.11	0.11	0.12	0.11	0.12	0.11	0.11	0.12	0.11
0.12	0.12	0.11	0.11	0.12	0.12	0.11	0.12	0.11	0.11	0.12	0.11
0.12	0.12	0.11	0.11	0.12	0.12	0.11	0.12	0.11	0.11	0.12	0.11
0.12	0.12	0.11	0.11	0.12	0.12	0.11	0.12	0.11	0.11	0.12	0.11
0.12	0.12	0.11	0.11	0.12	0.12	0.11	0.12	0.11	0.12	0.12	0.11
0.12	0.12	0.11	0.11	0.12	0.12	0.11	0.12	0.11	0.12	0.12	0.11
0.12	0.12	0.11	0.11	0.12	0.12	0.11	0.12	0.11	0.12	0.12	0.11
0.12	0.12	0.11	0.11	0.12	0.12	0.11	0.12	0.11	0.12	0.12	0.11
0.12	0.12	0.11	0.11	0.12	0.12	0.11	0.12	0.11	0.12	0.12	0.11
0.12	0.12	0.11	0.11	0.12	0.12	0.11	0.12	0.11	0.12	0.12	0.11
0.12	0.12	0.11	0.11	0.12	0.12	0.11	0.12	0.11	0.12	0.12	0.11
0.12	0.12	0.11	0.11	0.12	0.12	0.11	0.12	0.11	0.12	0.12	0.11
0.12	0.12	0.11	0.11	0.12	0.12	0.11	0.12	0.11	0.12	0.12	0.11
0.12	0.12	0.11	0.11	0.12	0.12	0.11	0.12	0.11	0.12	0.12	0.11
0.12	0.12	0.11	0.11	0.12	0.12	0.11	0.12	0.11	0.12	0.12	0.11
0.12	0.12	0.11	0.11	0.12	0.12	0.11	0.12	0.11	0.12	0.12	0.11
0.12	0.12	0.11	0.11	0.12	0.12	0.11	0.12	0.11	0.12	0.12	0.11
0.12	0.12	0.11	0.11	0.12	0.12	0.11	0.12	0.11	0.12	0.12	0.11
0.12	0.12	0.11	0.11	0.12	0.12	0.11	0.12	0.11	0.12	0.12	0.11
0.12	0.12	0.11	0.11	0.12	0.12	0.11	0.12	0.11	0.12	0.12	0.11
0.12	0.12	0.11	0.11	0.12	0.12	0.11	0.12	0.11	0.12	0.12	0.11
0.12	0.12	0.11	0.11	0.12	0.12	0.11	0.12	0.11	0.12	0.12	0.11
0.12	0.12	0.11	0.11	0.12	0.12	0.11	0.12	0.11	0.12	0.12	0.11
0.12	0.12	0.11	0.11	0.12	0.12	0.11	0.12	0.11	0.12	0.12	0.11
0.12	0.12	0.11	0.11	0.12	0.12	0.11	0.12	0.11	0.12	0.12	0.11
0.12	0.12	0.11	0.11	0.12	0.12	0.11	0.12	0.11	0.12	0.12	0.11
0.12	0.12	0.11	0.11	0.12	0.12	0.11	0.12	0.11	0.12	0.12	0.11
0.12	0.12	0.11	0.11	0.12	0.12	0.11	0.12	0.11	0.12	0.12	0.11
0.12	0.12	0.11	0.11	0.12	0.12	0.11	0.12	0.11	0.12	0.12	0.11
0.12	0.12	0.11	0.11	0.12	0.12	0.11	0.12	0.11	0.12	0.12	0.11
0.12	0.12	0.11	0.11	0.12	0.12	0.11	0.12	0.11	0.12	0.12	0.11
0.12	0.12	0.11	0.11	0.12	0.12	0.11	0.12	0.11	0.12	0.12	0.11
0.12	0.12	0.11	0.11	0.12	0.12	0.11	0.12	0.11	0.12	0.12	0.11
0.12	0.12	0.11	0.11	0.12	0.12	0.11	0.12	0.11	0.12	0.12	0.11
0.12	0.12	0.11	0.11	0.12	0.12	0.11	0.12	0.11	0.12	0.12	0.11
0.12	0.12	0.11	0.11	0.12	0.12	0.11	0.12	0.11	0.12	0.12	0.11
0.12	0.12	0.11	0.11	0.12	0.12	0.11	0.12	0.11	0.12	0.12	0.11
0.12	0.12	0.11	0.11	0.12	0.12	0.12	0.12	0.11	0.12	0.12	0.11
0.12	0.12	0.11	0.11	0.12	0.12	0.12	0.12	0.11	0.12	0.12	0.11
0.12	0.12	0.11	0.11	0.12	0.12	0.12	0.12	0.11	0.12	0.12	0.11
0.12	0.12	0.11	0.11	0.12	0.12	0.12	0.12	0.11	0.12	0.12	0.11
0.12	0.12	0.11	0.11	0.12	0.12	0.12	0.12	0.11	0.12	0.12	0.11
0.12	0.12	0.11	0.11	0.12	0.12	0.12	0.12	0.11	0.12	0.12	0.11
0.12	0.12	0.11	0.11	0.12	0.12	0.12	0.12	0.11	0.12	0.12	0.11
0.12	0.12	0.11	0.11	0.12	0.12	0.12	0.12	0.11	0.12	0.12	0.11
0.12	0.12	0.11	0.11	0.12	0.12	0.12	0.12	0.11	0.12	0.12	0.11
0.12	0.12	0.11	0.11	0.12	0.12	0.12	0.12	0.11	0.12	0.12	0.11
0.12	0.12	0.11	0.11	0.12	0.12	0.12	0.12	0.11	0.12	0.12	0.11
0.12	0.12	0.11	0.11	0.12	0.12	0.12	0.12	0.11	0.12	0.12	0.11
0.12	0.12	0.11	0.11	0.12	0.12	0.12	0.12	0.11	0.12	0.12	0.11
0.12	0.12	0.11	0.11	0.12	0.12	0.12	0.12	0.11	0.12	0.12	0.11
0.12	0.12	0.11	0.11	0.12	0.12	0.12	0.12	0.11	0.12	0.12	0.11
0.12	0.12	0.11	0.11	0.12	0.12	0.12	0.12	0.11	0.12	0.12	0.11
0.12	0.12	0.11	0.11	0.12	0.12	0.12	0.12	0.11	0.12	0.12	0.11
0.12	0.12	0.11	0.11	0.12	0.12	0.12	0.12	0.11	0.12	0.12	0.11
0.12	0.12	0.11	0.11	0.12	0.12	0.12	0.12	0.11	0.12	0.12	0.11
0.12	0.12	0.11	0.11	0.12	0.12	0.12	0.12	0.11	0.12	0.12	0.11
0.12	0.12	0.11	0.11	0.12	0.12	0.12	0.12	0.11	0.12	0.12	0.11
0.12	0.12	0.11	0.11	0.12	0.12	0.12	0.12	0.11	0.12	0.12	0.11
0.12	0.12	0.11	0.11	0.12	0.12	0.12	0.12	0.11	0.12	0.12	0.11
0.12	0.12	0.11	0.11	0.12	0.12	0.12	0.12	0.11	0.12	0.12	0.11
0.12	0.12	0.11	0.11	0.12	0.12	0.12	0.12	0.11	0.12	0.12	0.11
0.12	0.12	0.11	0.11	0.12	0.12	0.12	0.12	0.11	0.12	0.12	0.11
0.12	0.12	0.11	0.11	0.12	0.12	0.12	0.12	0.11	0.12	0.12	0.11
0.12	0.12	0.11	0.11	0.12	0.12	0.12	0.12	0.11	0.12	0.12	0.11
0.12	0.12	0.11	0.11	0.12	0.12	0.12	0.12	0.11	0.12	0.12	0.11
0.12	0.12	0.11	0.11	0.12	0.12	0.12	0.12	0.11	0.12	0.12	0.11
0.12	0.12	0.11	0.11	0.12	0.12	0.12	0.12	0.11	0.12	0.12	0.12
0.12	0.12	0.11	0.11	0.12	0.12	0.12	0.12	0.11	0.12	0.12	0.12
0.12	0.12	0.11	0.11	0.12	0.12	0.12	0.12	0.11	0.12	0.12	0.12
0.12	0.12	0.11	0.11	0.12	0.12	0.12	0.12	0.11	0.12	0.12	0.12
0.12	0.12	0.11	0.11	0.12	0.12	0.12	0.12	0.11	0.12	0.12	0.12
0.12	0.12	0.11	0.11	0.12	0.12	0.12	0.12	0.11	0.12	0.12	0.12
0.12	0.12	0.11	0.11	0.12	0.12	0.12	0.12	0.11	0.12	0.12	0.12
0.12	0.12	0.11	0.11	0.12	0.12	0.12	0.12	0.11	0.12	0.12	0.12
0.12	0.12	0.11	0.11	0.12	0.12	0.12	0.12	0.11	0.12	0.12	0.12
0.12	0.12	0.11	0.11	0.12	0.12	0.12	0.12	0.11	0.12	0.12	0.12
0.12	0.12	0.11	0.11	0.12	0.12	0.12	0.12	0.11	0.12	0.12	0.12
0.12	0.12	0.11	0.11	0.12	0.12	0.12	0.12	0.11	0.12	0.12	0.12
0.12	0.12	0.11	0.11	0.12	0.12	0.12	0.12	0.11	0.12	0.12	0.12
0.12	0.12	0.11	0.11	0.12	0.12	0.12	0.12	0.11	0.12	0.12	0.12
0.12	0.12	0.11	0.11	0.12	0.12	0.12	0.12	0.11	0.12	0.12	0.12
0.12	0.12	0.11	0.11	0.12	0.12	0.12	0.12	0.11	0.12	0.12	0.12
0.12	0.12	0.11	0.11	0.12	0.12	0.12	0.12	0.11	0.12	0.12	0.12
0.12	0.12	0.11	0.11	0.12	0.12	0.12	0.12	0.11	0.12	0.12	0.12
0.12	0.12	0.11	0.11	0.12	0.12	0.12	0.12	0.11	0.12	0.12	0.12
0.12	0.12	0.11	0.11	0.12	0.12	0.12	0.12	0.11	0.12	0.12	0.12
0.12	0.12	0.11	0.11	0.12	0.12	0.12	0.12	0.11	0.12	0.12	0.12
0.12	0.12	0.11	0.11	0.12	0.12	0.12	0.12	0.11	0.12	0.12	0.12
0.12	0.12	0.11	0.11	0.12	0.12	0.12	0.12	0.11	0.12	0.12	0.12
0.12	0.12	0.11	0.11	0.12	0.12	0.12	0.12	0.11	0.12	0.12	0.12
0.12	0.12	0.11	0.11	0.12	0.12	0.12	0.12	0.11	0.12	0.12	0.12
0.12	0.12	0.11	0.11	0.12	0.12	0.12	0.12	0.11	0.12	0.12	0.12
0.12	0.12	0.11	0.11	0.12	0.12	0.12	0.12	0.11	0.12	0.12	0.12
0.12	0.12	0.11	0.11	0.12	0.12	0.12	0.12	0.11	0.12	0.12	0.12
0.12	0.12	0.11	0.11	0.12	0.12	0.12	0.12	0.12	0.12	0.12	0.12
0.12	0.12	0.11	0.11	0.12	0.12	0.12	0.12	0.12	0.12	0.12	0.12
0.12	0.12	0.11	0.11	0.12	0.12	0.12	0.12	0.12	0.12	0.12	0.12
0.12	0.12	0.11	0.11	0.12	0.12	0.12	0.12	0.12	0.12	0.12	0.12
0.12	0.12	0.11	0.11	0.12	0.12	0.12	0.12	0.12	0.12	0.12	0.12
0.12	0.12	0.11	0.11	0.12	0.12	0.12	0.12	0.12	0.12	0.12	0.12
0.12	0.12	0.11	0.11	0.12	0.12	0.12	0.12	0.12	0.12	0.12	0.12
0.12	0.12	0.11	0.11	0.12	0.12	0.12	0.12	0.12	0.12	0.12	0.12
0.12	0.12	0.11	0.11	0.12	0.12	0.12	0.12	0.12	0.12	0.12	0.12
0.12	0.12	0.11	0.11	0.12	0.12	0.12	0.12	0.12	0.12	0.12	0.12
0.12	0.12	0.11	0.11	0.12	0.12	0.12	0.12	0.12	0.12	0.12	0.12
0.12	0.12	0.11	0.11	0.12	0.12	0.12	0.12	0.12	0.12	0.12	0.12
0.12	0.12	0.11	0.11	0.12	0.12	0.12	0.12	0.12	0.12	0.12	0.12
0.12	0.12	0.11	0.11	0.12	0.12	0.12	0.12	0.12	0.12	0.12	0.12
0.12	0.12	0.11	0.11	0.12	0.12	0.12	0.12	0.12	0.12	0.12	0.12
0.12	0.12	0.11	0.11	0.12	0.12	0.12	0.12	0.12	0.12	0.12	0.12
0.12	0.12	0.11	0.11	0.12	0.12	0.12	0.12	0.12	0.12	0.12	0.12
0.12	0.12	0.11	0.11	0.12	0.12	0.12	0.12	0.12	0.12	0.12	0.12
0.12	0.12	0.11	0.11	0.12	0.12	0.12	0.12	0.12	0.12	0.12	0.12
0.12	0.12	0.11	0.11	0.12	0.12	0.12	0.12	0.12	0.12	0.12	0.12
0.12	0.12	0.11	0.11	0.12	0.12	0.12	0.12	0.12	0.12	0.12	0.12
0.12	0.12	0.11	0.11	0.12	0.12	0.12	0.12	0.12	0.12	0.12	0.12
0.12	0.12	0.11	0.11	0.12	0.12	0.12	0.12	0.12	0.12	0.12	0.12
0.12	0.12	0.11	0.11	0.12	0.12	0.12	0.12	0.12	0.12	0.12	0.12
0.12	0.12	0.11	0.11	0.12	0.12	0.12	0.12	0.12	0.12	0.12	0.12
0.12	0.14	0.12	0.11	0.12	0.12	0.12	0.12	0.12	0.12	0.12	0.12
0.12	0.14	0.12	0.11	0.12	0.12	0.12	0.12	0.12	0.12	0.12	0.12
0.12	0.14	0.12	0.11	0.12	0.12	0.12	0.12	0.12	0.12	0.12	0.12
0.12	0.14	0.12	0.11	0.12	0.12	0.12	0.12	0.12	0.12	0.12	0.12
0.12	0.14	0.12	0.11	0.12	0.12	0.12	0.12	0.12	0.12	0.12	0.12
0.12	0.14	0.12	0.11	0.12	0.12	0.12	0.12	0.12	0.12	0.12	0.12
0.12	0.14	0.12	0.11	0.12	0.12	0.12	0.12	0.12	0.12	0.12	0.12
0.12	0.14	0.12	0.11	0.12	0.12	0.12	0.12	0.12	0.12	0.12	0.12
0.12	0.14	0.12	0.11	0.12	0.12	0.12	0.12	0.12	0.12	0.12	0.12
0.12	0.14	0.12	0.11	0.12	0.12	0.12	0.12	0.12	0.12	0.12	0.12
0.12	0.14	0.12	0.11	0.12	0.12	0.12	0.12	0.12	0.12	0.12	0.12
0.12	0.14	0.12	0.11	0.12	0.12	0.12	0.12	0.12	0.12	0.12	0.12
0.12	0.14	0.12	0.11	0.12	0.12	0.12	0.12	0.12	0.12	0.12	0.12
0.12	0.14	0.12	0.11	0.12	0.12	0.12	0.12	0.12	0.12	0.12	0.12
0.12	0.14	0.12	0.11	0.12	0.12	0.12	0.12	0.12	0.12	0.12	0.12
0.12	0.14	0.12	0.11	0.12	0.12	0.12	0.12	0.12	0.12	0.12	0.12
0.12	0.14	0.12	0.11	0.12	0.12	0.12	0.12	0.12	0.12	0.12	0.12
0.12	0.14	0.12	0.11	0.12	0.12	0.12	0.12	0.12	0.12	0.12	0.12
0.12	0.14	0.12	0.11	0.12	0.12	0.12	0.12	0.12	0.12	0.12	0.12
0.12	0.14	0.12	0.11	0.12	0.12	0.12	0.12	0.12	0.12	0.12	0.12
0.12	0.14	0.12	0.11	0.12	0.12	0.12	0.12	0.12	0.12	0.12	0.12
0.12	0.14	0.12	0.11	0.12	0.12	0.12	0.12	0.12	0.12	0.12	0.12
0.12	0.14	0.12	0.11	0.12	0.12	0.12	0.12	0.12	0.12	0.12	0.12
0.12	0.14	0.12	0.11	0.12	0.12	0.12	0.12	0.12	0.12	0.12	0.12
0.12	0.14	0.12	0.11	0.12	0.12	0.12	0.12	0.12	0.12	0.12	0.12
0.12	0.14	0.12	0.11	0.12	0.12	0.12	0.12	0.12	0.12	0.12	0.12
0.12	0.14	0.12	0.11	0.12	0.12	0.12	0.12	0.12	0.12	0.12	0.12
0.12	0.14	0.12	0.11	0.12	0.12	0.12	0.12	0.12	0.12	0.12	0.12
0.12	0.14	0.12	0.11	0.12	0.12	0.12	0.12	0.12	0.12	0.12	0.12
0.12	0.14	0.12	0.11	0.12	0.12	0.12	0.12	0.12	0.12	0.12	0.12
0.12	0.14	0.12	0.11	0.12	0.12	0.12	0.12	0.12	0.12	0.12	0.12
0.12	0.14	0.12	0.11	0.12	0.12	0.12	0.12	0.12	0.12	0.12	0.12
0.12	0.14	0.12	0.11	0.12	0.12	0.12	0.12	0.12	0.12	0.12	0.12
0.12	0.14	0.12	0.11	0.12	0.12	0.12	0.12	0.12	0.12	0.12	0.12
0.12	0.14	0.12	0.11	0.12	0.12	0.12	0.12	0.12	0.12	0.12	0.12
0.12	0.14	0.12	0.11	0.12	0.12	0.12	0.12	0.12	0.12	0.12	0.12
0.12	0.14	0.12	0.11	0.12	0.12	0.12	0.12	0.12	0.12	0.12	0.12
0.12	0.14	0.12	0.11	0.12	0.12	0.12	0.12	0.12	0.12	0.12	0.12
0.12	0.14	0.12	0.11	0.12	0.12	0.12	0.12	0.12	0.12	0.12	0.12
0.12	0.14	0.12	0.11	0.12	0.12	0.12	0.12	0.12	0.12	0.12	0.12
0.12	0.14	0.12	0.11	0.12	0.12	0.12	0.12	0.12	0.12	0.12	0.12
0.12	0.14	0.12	0.11	0.12	0.12	0.12	0.12	0.12	0.12	0.12	0.12
0.12	0.14	0.12	0.11	0.12	0.12	0.12	0.12	0.12	0.12	0.12	0.12
0.12	0.14	0.12	0.11	0.12	0.12	0.12	0.12	0.12	0.12	0.12	0.12
0.12	0.14	0.12	0.11	0.12	0.12	0.12	0.12	0.12	0.12	0.12	0.12
0.12	0.14	0.12	0.11	0.12	0.12	0.12	0.12	0.12	0.12	0.12	0.12
0.12	0.14	0.12	0.11	0.12	0.12	0.12	0.12	0.12	0.12	0.12	0.12
0.12	0.14	0.12	0.11	0.12	0.12	0.12	0.12	0.12	0.12	0.12	0.12
0.12	0.14	0.12	0.11	0.12	0.12	0.12	0.12	0.12	0.12	0.12	0.12
0.12	0.14	0.12	0.11	0.12	0.12	0.12	0.12	0.12	0.12	0.12	0.12
0.12	0.14	0.12	0.11	0.12	0.12	0.12	0.12	0.12	0.12	0.12	0.12
0.12	0.14	0.12	0.11	0.12	0.12	0.12	0.12	0.12	0.12	0.12	0.12
0.12	0.14	0.12	0.11	0.12	0.12	0.12	0.12	0.12	0.12	0.12	0.12
0.12	0.14	0.12	0.11	0.12	0.12	0.12	0.12	0.12	0.12	0.12	0.12
0.12	0.14	0.12	0.11	0.12	0.12	0.12	0.12	0.12	0.12	0.12	0.12
0.12	0.14	0.12	0.11	0.12	0.12	0.12	0.12	0.12	0.12	0.12	0.12
0.12	0.14	0.12	0.11	0.12	0.12	0.12	0.12	0.12	0.12	0.12	0.12
0.12	0.14	0.12	0.11	0.12	0.12	0.12	0.12	0.12	0.12	0.12	0.12
0.12	0.14	0.12	0.11	0.12	0.12	0.12	0.12	0.12	0.12	0.12	0.12
0.12	0.14	0.12	0.11	0.12	0.12	0.12	0.12	0.12	0.12	0.12	0.12
0.12	0.14	0.12	0.11	0.12	0.12	0.12	0.12	0.12	0.12	0.12	0.12
0.12	0.14	0.12	0.11	0.12	0.12	0.12	0.12	0.12	0.12	0.12	0.12
0.12	0.14	0.12	0.11	0.12	0.12	0.12	0.12	0.12	0.12	0.12	0.12
0.12	0.14	0.12	0.11	0.12	0.12	0.12	0.12	0.12	0.12	0.12	0.12
0.12	0.14	0.12	0.11	0.12	0.12	0.12	0.12	0.12	0.12	0.12	0.12
0.12	0.14	0.12	0.11	0.12	0.12	0.12	0.12	0.12	0.12	0.12	0.12
0.12	0.14	0.12	0.11	0.12	0.12	0.12	0.12	0.12	0.12	0.12	0.12
0.12	0.14	0.12	0.11	0.12	0.12	0.12	0.12	0.12	0.12	0.12	0.12
0.12	0.14	0.12	0.11	0.12	0.12	0.12	0.12	0.12	0.12	0.12	0.12
0.12	0.14	0.12	0.11	0.12	0.12	0.12	0.12	0.12	0.12	0.12	0.12
0.12	0.14	0.12	0.11	0.12	0.12	0.12	0.12	0.12	0.12	0.12	0.12
0.12	0.14	0.12	0.11	0.12	0.12	0.12	0.12	0.12	0.12	0.12	0.12
0.12	0.14	0.12	0.11	0.12	0.12	0.12	0.12	0.12	0.12	0.12	0.12
0.12	0.14	0.12	0.11	0.12	0.12	0.12	0.12	0.12	0.12	0.12	0.12
0.12	0.14	0.12	0.11	0.12	0.12	0.12	0.12	0.12	0.12	0.12	0.12
0.12	0.14	0.12	0.11	0.12	0.12	0.12	0.12	0.12	0.12	0.12	0.12
0.12	0.14	0.12	0.11	0.12	0.12	0.12	0.12	0.12	0.12	0.12	0.12
0.12	0.14	0.12	0.11	0.12	0.12	0.12	0.12	0.12	0.12	0.12	0.12
0.12	0.14	0.12	0.11	0.12	0.12	0.12	0.12	0.12	0.12	0.12	0.12
0.12	0.14	0.12	0.11	0.12	0.12	0.12	0.12	0.12	0.12	0.12	0.12
0.12	0.14	0.12	0.11	0.12	0.12	0.12	0.12	0.12	0.12	0.12	0.12
0.12	0.14	0.12	0.11	0.12	0.12	0.12	0.12	0.12	0.12	0.12	0.12
0.12	0.14	0.12	0.11	0.12	0.12	0.12	0.12	0.12	0.12	0.12	0.12
0.12	0.14	0.12	0.11	0.12	0.12	0.12	0.12	0.12	0.12	0.12	0.12
0.12	0.14	0.12	0.11	0.12	0.12	0.12	0.12	0.12	0.12	0.12	0.12
0.12	0.14	0.12	0.11	0.12	0.12	0.12	0.12	0.12	0.12	0.12	0.12
0.12	0.14	0.12	0.11	0.12	0.12	0.12	0.12	0.12	0.12	0.12	0.12
0.12	0.14	0.12	0.11	0.12	0.12	0.12	0.12	0.12	0.12	0.12	0.12
0.12	0.14	0.12	0.11	0.12	0.12	0.12	0.12	0.12	0.12	0.12	0.12
0.12	0.14	0.12	0.11	0.12	0.12	0.12	0.12	0.12	0.12	0.12	0.12
0.12	0.14	0.12	0.11	0.12	0.12	0.12	0.12	0.12	0.12	0.12	0.12
0.12	0.14	0.12	0.11	0.12	0.12	0.12	0.12	0.12	0.12	0.12	0.12
0.12	0.14	0.12	0.11	0.12	0.12	0.12	0.12	0.12	0.12	0.12	0.12
0.12	0.14	0.12	0.11	0.12	0.12	0.12	0.12	0.12	0.12	0.12	0.12
0.12	0.14	0.12	0.11	0.12	0.12	0.12	0.12	0.12	0.12	0.12	0.12
0.12	0.14	0.12	0.11	0.12	0.12	0.12	0.12	0.12	0.12	0.12	0.12
0.12	0.14	0.12	0.11	0.12	0.12	0.12	0.12	0.12	0.12	0.12	0.12
0.12	0.14	0.12	0.11	0.12	0.12	0.12	0.12	0.12	0.12	0.12	0.12
0.12	0.14	0.12	0.11	0.12	0.12	0.12	0.12	0.12	0.12	0.12	0.12
0.12	0.14	0.12	0.11	0.12	0.12	0.12	0.12	0.12	0.12	0.12	0.12
0.12	0.14	0.12	0.11	0.12	0.12	0.12	0.12	0.12	0.12	0.12	0.12
0.12	0.14	0.12	0.11	0.12	0.12	0.12	0.12	0.12	0.12	0.12	0.12
0.12	0.14	0.12	0.11	0.12	0.12	0.12	0.12	0.12	0.12	0.12	0.12
0.12	0.14	0.12	0.11	0.12	0.12	0.12	0.12	0.12	0.12	0.12	0.12
0.12	0.14	0.12	0.11	0.12	0.12	0.12	0.12	0.12	0.12	0.12	0.12
0.12	0.14	0.12	0.11	0.12	0.14	0.12	0.12	0.12	0.12	0.12	0.12
0.12	0.14	0.12	0.11	0.12	0.14	0.12	0.12	0.12	0.12	0.12	0.12
0.12	0.14	0.12	0.11	0.12	0.14	0.12	0.12	0.12	0.12	0.12	0.12
0.12	0.14	0.12	0.11	0.12	0.14	0.12	0.12	0.12	0.12	0.12	0.12
0.12	0.14	0.12	0.11	0.12	0.14	0.12	0.12	0.12	0.12	0.12	0.12
0.12	0.14	0.12	0.11	0.12	0.14	0.12	0.12	0.12	0.12	0.12	0.12
0.12	0.14	0.12	0.11	0.12	0.14	0.12	0.12	0.12	0.12	0.12	0.12
0.12	0.14	0.12	0.11	0.12	0.14	0.12	0.12	0.12	0.12	0.12	0.12
0.12	0.14	0.12	0.11	0.12	0.14	0.12	0.12	0.12	0.12	0.12	0.12
0.12	0.14	0.12	0.11	0.12	0.14	0.12	0.12	0.12	0.12	0.12	0.12
0.12	0.14	0.12	0.11	0.12	0.14	0.12	0.12	0.12	0.12	0.12	0.12
0.12	0.14	0.12	0.11	0.12	0.14	0.12	0.12	0.12	0.12	0.12	0.12
0.12	0.14	0.12	0.11	0.12	0.14	0.12	0.12	0.12	0.12	0.12	0.12
0.12	0.14	0.12	0.11	0.12	0.14	0.12	0.12	0.12	0.12	0.12	0.12
0.12	0.14	0.12	0.11	0.12	0.14	0.12	0.12	0.12	0.12	0.12	0.12
0.12	0.14	0.12	0.11	0.12	0.14	0.12	0.12	0.12	0.12	0.12	0.12
0.12	0.14	0.12	0.11	0.12	0.14	0.12	0.12	0.12	0.12	0.12	0.12
0.12	0.14	0.12	0.11	0.12	0.14	0.12	0.12	0.12	0.12	0.12	0.12
0.12	0.14	0.12	0.11	0.12	0.14	0.12	0.12	0.12	0.12	0.12	0.12
0.12	0.14	0.12	0.11	0.12	0.14	0.12	0.12	0.12	0.12	0.12	0.12
0.12	0.14	0.12	0.11	0.12	0.14	0.12	0.12	0.12	0.12	0.12	0.12
0.12	0.14	0.12	0.11	0.12	0.14	0.12	0.12	0.12	0.12	0.12	0.12
0.12	0.14	0.12	0.11	0.12	0.14	0.12	0.12	0.12	0.12	0.12	0.12
0.12	0.14	0.12	0.11	0.12	0.14	0.12	0.12	0.12	0.12	0.12	0.12
0.12	0.14	0.12	0.12	0.12	0.14	0.12	0.12	0.12	0.12	0.12	0.12
0.12	0.14	0.12	0.12	0.12	0.14	0.12	0.12	0.12	0.12	0.12	0.12
0.12	0.14	0.12	0.12	0.12	0.14	0.12	0.12	0.12	0.12	0.12	0.12
0.12	0.14	0.12	0.12	0.12	0.14	0.12	0.12	0.12	0.12	0.12	0.12
0.12	0.14	0.12	0.12	0.12	0.14	0.12	0.12	0.12	0.12	0.12	0.12
0.12	0.14	0.12	0.12	0.12	0.14	0.12	0.12	0.12	0.12	0.12	0.12
0.12	0.14	0.12	0.12	0.12	0.14	0.12	0.12	0.12	0.12	0.12	0.12
0.12	0.14	0.12	0.12	0.12	0.14	0.12	0.12	0.12	0.12	0.12	0.12
0.12	0.14	0.12	0.12	0.12	0.14	0.12	0.12	0.12	0.12	0.12	0.12
0.12	0.14	0.12	0.12	0.12	0.14	0.12	0.12	0.12	0.12	0.12	0.12
0.12	0.14	0.12	0.12	0.12	0.14	0.12	0.12	0.12	0.12	0.12	0.12
0.12	0.14	0.12	0.12	0.12	0.14	0.12	0.12	0.12	0.12	0.12	0.12
0.12	0.14	0.12	0.12	0.12	0.14	0.12	0.12	0.12	0.12	0.12	0.12
0.12	0.14	0.12	0.12	0.12	0.14	0.12	0.12	0.12	0.12	0.12	0.12
0.12	0.14	0.12	0.12	0.12	0.14	0.12	0.12	0.12	0.12	0.12	0.12
0.12	0.14	0.12	0.12	0.12	0.14	0.12	0.12	0.12	0.12	0.12	0.12
0.12	0.14	0.12	0.12	0.12	0.14	0.12	0.12	0.12	0.12	0.12	0.12
0.12	0.14	0.12	0.12	0.12	0.14	0.12	0.12	0.12	0.12	0.12	0.12
0.12	0.14	0.12	0.12	0.12	0.14	0.12	0.12	0.12	0.12	0.12	0.12
0.12	0.14	0.12	0.12	0.12	0.14	0.12	0.12	0.12	0.12	0.12	0.12
0.12	0.14	0.12	0.12	0.12	0.14	0.12	0.12	0.12	0.12	0.12	0.12
0.12	0.14	0.12	0.12	0.12	0.14	0.12	0.12	0.12	0.12	0.12	0.12
0.12	0.14	0.12	0.12	0.12	0.14	0.12	0.12	0.12	0.12	0.12	0.12
0.12	0.14	0.12	0.12	0.12	0.14	0.12	0.12	0.12	0.12	0.12	0.12
0.12	0.14	0.12	0.12	0.12	0.14	0.12	0.12	0.12	0.12	0.12	0.12
0.12	0.14	0.12	0.12	0.12	0.14	0.12	0.12	0.12	0.12	0.12	0.12
0.12	0.14	0.12	0.12	0.12	0.14	0.12	0.12	0.12	0.12	0.12	0.12
0.12	0.14	0.12	0.12	0.12	0.14	0.12	0.12	0.12	0.12	0.12	0.12
0.12	0.14	0.12	0.12	0.12	0.14	0.12	0.12	0.12	0.12	0.12	0.12
0.12	0.14	0.12	0.12	0.12	0.14	0.12	0.12	0.12	0.12	0.12	0.12
0.12	0.14	0.12	0.12	0.12	0.14	0.12	0.12	0.12	0.12	0.12	0.12
0.12	0.14	0.12	0.12	0.12	0.14	0.12	0.12	0.12	0.12	0.12	0.12
0.12	0.14	0.12	0.12	0.12	0.14	0.12	0.12	0.12	0.12	0.12	0.12
0.12	0.14	0.12	0.12	0.12	0.14	0.12	0.12	0.12	0.12	0.12	0.12
0.12	0.14	0.12	0.12	0.12	0.14	0.12	0.12	0.12	0.12	0.12	0.12
0.12	0.14	0.12	0.12	0.12	0.14	0.12	0.12	0.12	0.12	0.12	0.12
0.12	0.14	0.12	0.12	0.12	0.14	0.12	0.12	0.12	0.12	0.12	0.12
0.12	0.14	0.12	0.12	0.12	0.14	0.12	0.12	0.12	0.12	0.12	0.12
0.12	0.14	0.12	0.12	0.12	0.14	0.12	0.12	0.12	0.12	0.12	0.12
0.12	0.14	0.12	0.12	0.12	0.14	0.12	0.12	0.12	0.12	0.12	0.12
0.12	0.14	0.12	0.12	0.12	0.14	0.12	0.12	0.12	0.12	0.12	0.12
0.12	0.14	0.12	0.12	0.12	0.14	0.12	0.12	0.12	0.12	0.12	0.12
0.12	0.14	0.12	0.12	0.12	0.14	0.12	0.12	0.12	0.12	0.12	0.12
0.12	0.14	0.12	0.12	0.12	0.14	0.12	0.12	0.12	0.12	0.12	0.12
0.12	0.14	0.12	0.12	0.12	0.14	0.12	0.12	0.12	0.12	0.12	0.12
0.12	0.14	0.12	0.12	0.12	0.14	0.12	0.12	0.12	0.12	0.12	0.12
0.12	0.14	0.12	0.12	0.12	0.14	0.12	0.12	0.12	0.12	0.12	0.12
0.12	0.14	0.12	0.12	0.12	0.14	0.12	0.12	0.12	0.12	0.12	0.12
0.12	0.14	0.12	0.12	0.12	0.14	0.12	0.12	0.12	0.12	0.12	0.12
0.12	0.14	0.12	0.12	0.12	0.14	0.12	0.12	0.12	0.12	0.12	0.12
0.12	0.14	0.12	0.12	0.12	0.14	0.12	0.12	0.12	0.12	0.12	0.12
0.12	0.14	0.12	0.12	0.12	0.14	0.12	0.12	0.12	0.12	0.12	0.12
0.12	0.14	0.12	0.12	0.12	0.14	0.12	0.12	0.12	0.12	0.12	0.12
0.12	0.14	0.12	0.12	0.12	0.14	0.12	0.12	0.12	0.12	0.12	0.12
0.12	0.14	0.12	0.12	0.12	0.14	0.12	0.12	0.12	0.12	0.12	0.12
0.12	0.14	0.12	0.12	0.12	0.14	0.12	0.12	0.12	0.12	0.12	0.12
0.12	0.14	0.12	0.12	0.12	0.14	0.12	0.12	0.12	0.12	0.12	0.12
0.12	0.14	0.12	0.12	0.12	0.14	0.12	0.12	0.12	0.12	0.12	0.12
0.12	0.14	0.12	0.12	0.12	0.14	0.12	0.12	0.12	0.12	0.12	0.12
0.12	0.14	0.12	0.12	0.12	0.14	0.12	0.12	0.12	0.12	0.12	0.12
0.12	0.14	0.12	0.12	0.12	0.14	0.12	0.12	0.12	0.12	0.12	0.12
0.12	0.14	0.12	0.12	0.12	0.14	0.12	0.12	0.12	0.12	0.12	0.12
0.12	0.14	0.12	0.12	0.12	0.14	0.12	0.12	0.12	0.12	0.12	0.12
0.12	0.14	0.12	0.12	0.12	0.14	0.12	0.12	0.12	0.12	0.12	0.12
0.12	0.14	0.12	0.12	0.12	0.14	0.12	0.12	0.12	0.12	0.12	0.12
0.12	0.14	0.12	0.12	0.12	0.14	0.12	0.12	0.12	0.12	0.12	0.12
0.12	0.14	0.12	0.12	0.12	0.14	0.12	0.12	0.12	0.12	0.12	0.12
0.12	0.14	0.12	0.12	0.12	0.14	0.12	0.12	0.12	0.12	0.12	0.12
0.12	0.14	0.12	0.12	0.12	0.14	0.12	0.12	0.12	0.12	0.12	0.12
0.12	0.14	0.12	0.12	0.12	0.14	0.12	0.12	0.12	0.12	0.12	0.12
0.12	0.14	0.12	0.12	0.12	0.14	0.12	0.12	0.12	0.12	0.12	0.12
0.12	0.14	0.12	0.12	0.12	0.14	0.12	0.12	0.12	0.12	0.12	0.12
0.12	0.14	0.12	0.12	0.12	0.14	0.12	0.12	0.12	0.12	0.12	0.12
0.12	0.14	0.12	0.12	0.12	0.14	0.12	0.14	0.12	0.12	0.12	0.12
0.12	0.14	0.12	0.12	0.12	0.14	0.12	0.14	0.12	0.12	0.12	0.12
0.12	0.14	0.12	0.12	0.12	0.14	0.12	0.14	0.12	0.12	0.12	0.12
0.12	0.14	0.12	0.12	0.12	0.14	0.12	0.14	0.12	0.12	0.12	0.12
0.12	0.14	0.12	0.12	0.12	0.14	0.12	0.14	0.12	0.12	0.12	0.12
0.12	0.14	0.12	0.12	0.12	0.14	0.12	0.14	0.12	0.12	0.12	0.12
0.12	0.14	0.12	0.12	0.12	0.14	0.12	0.14	0.12	0.12	0.12	0.12
0.12	0.14	0.12	0.12	0.12	0.14	0.12	0.14	0.12	0.12	0.12	0.12
0.12	0.14	0.12	0.12	0.12	0.14	0.12	0.14	0.12	0.12	0.12	0.12
0.12	0.14	0.12	0.12	0.12	0.14	0.12	0.14	0.12	0.12	0.12	0.12
0.12	0.14	0.12	0.12	0.12	0.14	0.12	0.14	0.12	0.12	0.12	0.12
0.12	0.14	0.12	0.12	0.12	0.14	0.12	0.14	0.12	0.12	0.12	0.12
0.12	0.14	0.12	0.12	0.12	0.14	0.12	0.14	0.12	0.12	0.12	0.12
0.12	0.14	0.12	0.12	0.12	0.14	0.12	0.14	0.12	0.12	0.12	0.12
0.12	0.14	0.12	0.12	0.12	0.14	0.12	0.14	0.12	0.12	0.12	0.12
0.12	0.14	0.12	0.12	0.12	0.14	0.12	0.14	0.12	0.12	0.12	0.12
0.12	0.14	0.12	0.12	0.12	0.14	0.12	0.14	0.12	0.12	0.12	0.12
0.12	0.14	0.12	0.12	0.12	0.14	0.12	0.14	0.12	0.12	0.12	0.12
0.12	0.14	0.12	0.12	0.12	0.14	0.12	0.14	0.12	0.12	0.12	0.12
0.12	0.14	0.12	0.12	0.12	0.14	0.12	0.14	0.12	0.12	0.12	0.12
0.12	0.14	0.12	0.12	0.12	0.14	0.12	0.14	0.12	0.12	0.12	0.12
0.12	0.14	0.12	0.12	0.12	0.14	0.12	0.14	0.12	0.12	0.12	0.12
0.12	0.14	0.12	0.12	0.12	0.14	0.12	0.14	0.12	0.12	0.12	0.12
0.12	0.14	0.12	0.12	0.12	0.14	0.12	0.14	0.12	0.12	0.12	0.12
0.12	0.14	0.12	0.12	0.12	0.14	0.12	0.14	0.12	0.12	0.14	0.12
0.12	0.14	0.12	0.12	0.12	0.14	0.12	0.14	0.12	0.12	0.14	0.12
0.12	0.14	0.12	0.12	0.12	0.14	0.12	0.14	0.12	0.12	0.14	0.12
0.12	0.14	0.12	0.12	0.12	0.14	0.12	0.14	0.12	0.12	0.14	0.12
0.12	0.14	0.12	0.12	0.12	0.14	0.12	0.14	0.12	0.12	0.14	0.12
0.12	0.14	0.12	0.12	0.12	0.14	0.12	0.14	0.12	0.12	0.14	0.12
0.12	0.14	0.12	0.12	0.12	0.14	0.12	0.14	0.12	0.12	0.14	0.12
0.12	0.14	0.12	0.12	0.12	0.14	0.12	0.14	0.12	0.12	0.14	0.12
0.12	0.14	0.12	0.12	0.12	0.14	0.12	0.14	0.12	0.12	0.14	0.12
0.12	0.14	0.12	0.12	0.12	0.14	0.12	0.14	0.12	0.12	0.14	0.12
0.12	0.14	0.12	0.12	0.12	0.14	0.12	0.14	0.12	0.12	0.14	0.12
0.12	0.14	0.12	0.12	0.12	0.14	0.12	0.14	0.12	0.12	0.14	0.12
0.12	0.14	0.12	0.12	0.12	0.14	0.12	0.14	0.12	0.12	0.14	0.12
0.12	0.14	0.12	0.12	0.12	0.14	0.12	0.14	0.12	0.12	0.14	0.12
0.12	0.14	0.12	0.12	0.12	0.14	0.12	0.14	0.12	0.12	0.14	0.12
0.12	0.14	0.12	0.12	0.12	0.14	0.12	0.14	0.12	0.12	0.14	0.12
0.12	0.14	0.12	0.12	0.12	0.14	0.12	0.14	0.12	0.12	0.14	0.12
0.12	0.14	0.12	0.12	0.12	0.14	0.12	0.14	0.12	0.12	0.14	0.12
0.12	0.14	0.12	0.12	0.12	0.14	0.12	0.14	0.12	0.12	0.14	0.12
0.12	0.14	0.12	0.12	0.12	0.14	0.12	0.14	0.12	0.12	0.14	0.12
0.12	0.14	0.12	0.12	0.12	0.14	0.12	0.14	0.12	0.12	0.14	0.12
0.12	0.14	0.12	0.12	0.12	0.14	0.12	0.14	0.12	0.12	0.14	0.12
0.12	0.14	0.12	0.12	0.12	0.14	0.12	0.14	0.12	0.12	0.14	0.12
0.12	0.14	0.12	0.12	0.12	0.14	0.12	0.14	0.12	0.12	0.14	0.12
0.12	0.14	0.12	0.12	0.12	0.14	0.12	0.14	0.12	0.12	0.14	0.12
0.12	0.14	0.12	0.12	0.12	0.14	0.12	0.14	0.12	0.12	0.14	0.12
0.12	0.14	0.12	0.12	0.12	0.14	0.12	0.14	0.12	0.12	0.14	0.12
0.12	0.14	0.12	0.12	0.12	0.14	0.12	0.14	0.12	0.12	0.14	0.12
0.12	0.14	0.12	0.12	0.12	0.14	0.12	0.14	0.12	0.12	0.14	0.12
0.12	0.14	0.12	0.12	0.12	0.14	0.12	0.14	0.12	0.12	0.14	0.12
0.12	0.14	0.12	0.12	0.12	0.14	0.12	0.14	0.12	0.12	0.14	0.12
0.12	0.14	0.12	0.12	0.12	0.14	0.12	0.14	0.12	0.12	0.14	0.12
0.12	0.14	0.12	0.12	0.12	0.14	0.12	0.14	0.12	0.12	0.14	0.12
0.12	0.14	0.12	0.12	0.12	0.14	0.12	0.14	0.12	0.12	0.14	0.12
0.12	0.14	0.12	0.12	0.12	0.14	0.12	0.14	0.12	0.12	0.14	0.12
0.12	0.14	0.12	0.12	0.12	0.14	0.12	0.14	0.12	0.12	0.14	0.12
0.12	0.14	0.12	0.12	0.12	0.14	0.12	0.14	0.12	0.12	0.14	0.12
0.12	0.14	0.12	0.12	0.12	0.14	0.12	0.14	0.12	0.12	0.14	0.12
0.12	0.14	0.12	0.12	0.12	0.14	0.12	0.14	0.12	0.12	0.14	0.12
0.12	0.14	0.12	0.12	0.12	0.14	0.12	0.14	0.12	0.12	0.14	0.12
0.12	0.14	0.12	0.12	0.12	0.14	0.12	0.14	0.12	0.12	0.14	0.12
0.12	0.14	0.12	0.12	0.12	0.14	0.12	0.14	0.12	0.12	0.14	0.12
0.12	0.14	0.12	0.12	0.12	0.14	0.12	0.14	0.12	0.14	0.14	0.12
0.12	0.14	0.12	0.12	0.12	0.14	0.12	0.14	0.12	0.14	0.14	0.12
0.12	0.14	0.12	0.12	0.12	0.14	0.12	0.14	0.12	0.14	0.14	0.12
0.12	0.14	0.12	0.12	0.12	0.14	0.12	0.14	0.12	0.14	0.14	0.12
0.12	0.14	0.12	0.12	0.12	0.14	0.12	0.14	0.12	0.14	0.14	0.12
0.12	0.14	0.12	0.12	0.12	0.14	0.12	0.14	0.12	0.14	0.14	0.12
0.12	0.14	0.12	0.12	0.12	0.14	0.12	0.14	0.12	0.14	0.14	0.12
0.12	0.14	0.12	0.12	0.12	0.14	0.12	0.14	0.12	0.14	0.14	0.12
0.12	0.14	0.12	0.12	0.12	0.14	0.12	0.14	0.12	0.14	0.14	0.12
0.12	0.14	0.12	0.12	0.12	0.14	0.12	0.14	0.12	0.14	0.14	0.12
0.12	0.14	0.12	0.12	0.12	0.14	0.12	0.14	0.12	0.14	0.14	0.12
0.12	0.14	0.12	0.12	0.12	0.14	0.12	0.14	0.12	0.14	0.14	0.12
0.12	0.14	0.12	0.12	0.12	0.14	0.12	0.14	0.12	0.14	0.14	0.12
0.12	0.14	0.12	0.12	0.12	0.14	0.12	0.14	0.12	0.14	0.14	0.12
0.12	0.14	0.12	0.12	0.12	0.14	0.12	0.14	0.12	0.14	0.14	0.12
0.12	0.14	0.12	0.12	0.12	0.14	0.12	0.14	0.12	0.14	0.14	0.12
0.12	0.14	0.12	0.12	0.12	0.14	0.12	0.14	0.12	0.14	0.14	0.12
0.12	0.14	0.12	0.12	0.12	0.14	0.12	0.14	0.12	0.14	0.14	0.12
0.12	0.14	0.12	0.12	0.12	0.14	0.12	0.14	0.12	0.14	0.14	0.12
0.12	0.14	0.12	0.12	0.12	0.14	0.12	0.14	0.12	0.14	0.14	0.12
0.12	0.14	0.12	0.12	0.12	0.14	0.12	0.14	0.12	0.14	0.14	0.12
0.12	0.14	0.12	0.12	0.12	0.14	0.12	0.14	0.12	0.14	0.14	0.12
0.12	0.14	0.12	0.12	0.12	0.14	0.12	0.14	0.12	0.14	0.14	0.12
0.12	0.14	0.12	0.12	0.12	0.14	0.12	0.14	0.12	0.14	0.14	0.12
0.12	0.14	0.12	0.12	0.12	0.14	0.12	0.14	0.12	0.14	0.14	0.12
0.12	0.14	0.12	0.12	0.12	0.14	0.12	0.14	0.12	0.14	0.14	0.12
0.12	0.14	0.12	0.12	0.12	0.14	0.12	0.14	0.12	0.14	0.14	0.12
0.12	0.14	0.12	0.12	0.12	0.14	0.12	0.14	0.12	0.14	0.14	0.12
0.12	0.14	0.12	0.12	0.12	0.14	0.12	0.14	0.12	0.14	0.14	0.12
0.12	0.14	0.12	0.12	0.12	0.14	0.12	0.14	0.12	0.14	0.14	0.12
0.12	0.14	0.12	0.12	0.12	0.14	0.12	0.14	0.12	0.14	0.14	0.12
0.12	0.14	0.12	0.12	0.12	0.14	0.12	0.14	0.12	0.14	0.14	0.12
0.12	0.15	0.12	0.12	0.12	0.14	0.12	0.14	0.12	0.14	0.14	0.12
0.12	0.15	0.12	0.12	0.12	0.14	0.12	0.14	0.12	0.14	0.14	0.12
0.12	0.15	0.12	0.12	0.12	0.14	0.12	0.14	0.12	0.14	0.14	0.12
0.12	0.15	0.12	0.12	0.12	0.14	0.12	0.14	0.12	0.14	0.14	0.12
0.12	0.15	0.12	0.12	0.12	0.14	0.12	0.14	0.12	0.14	0.14	0.12
0.12	0.15	0.12	0.12	0.12	0.14	0.12	0.14	0.12	0.14	0.14	0.12
0.12	0.15	0.12	0.12	0.12	0.14	0.12	0.14	0.12	0.14	0.14	0.12
0.14	0.15	0.12	0.12	0.12	0.14	0.12	0.14	0.12	0.14	0.14	0.12
0.14	0.15	0.12	0.12	0.12	0.14	0.12	0.14	0.12	0.14	0.14	0.12
0.14	0.15	0.12	0.12	0.12	0.14	0.12	0.14	0.12	0.14	0.14	0.12
0.14	0.15	0.12	0.12	0.12	0.14	0.12	0.14	0.12	0.14	0.14	0.12
0.14	0.15	0.12	0.12	0.12	0.14	0.12	0.14	0.12	0.14	0.14	0.12
0.14	0.15	0.12	0.12	0.12	0.14	0.12	0.14	0.12	0.14	0.14	0.12
0.14	0.15	0.12	0.12	0.12	0.14	0.12	0.14	0.12	0.14	0.14	0.12
0.14	0.15	0.12	0.12	0.12	0.14	0.12	0.14	0.12	0.14	0.14	0.12
0.14	0.15	0.12	0.12	0.12	0.14	0.12	0.14	0.12	0.14	0.14	0.12
0.14	0.15	0.12	0.12	0.12	0.14	0.12	0.14	0.12	0.14	0.14	0.12
0.14	0.15	0.12	0.12	0.12	0.14	0.12	0.14	0.12	0.14	0.14	0.12
0.14	0.15	0.12	0.12	0.12	0.14	0.12	0.14	0.12	0.14	0.14	0.12
0.14	0.15	0.12	0.12	0.12	0.14	0.12	0.14	0.12	0.14	0.14	0.12
0.14	0.15	0.12	0.12	0.12	0.14	0.12	0.14	0.12	0.14	0.14	0.12
0.14	0.15	0.12	0.12	0.12	0.14	0.12	0.14	0.12	0.14	0.14	0.12
0.14	0.15	0.12	0.12	0.12	0.14	0.12	0.14	0.12	0.14	0.14	0.12
0.14	0.15	0.12	0.12	0.12	0.14	0.12	0.14	0.12	0.14	0.14	0.12
0.14	0.15	0.12	0.12	0.12	0.14	0.12	0.14	0.12	0.14	0.14	0.12
0.14	0.15	0.12	0.12	0.12	0.14	0.12	0.14	0.12	0.14	0.14	0.12
0.14	0.15	0.12	0.12	0.12	0.14	0.12	0.14	0.12	0.14	0.14	0.12
0.14	0.15	0.12	0.12	0.12	0.14	0.12	0.14	0.12	0.14	0.14	0.12
0.14	0.15	0.12	0.12	0.12	0.14	0.12	0.14	0.12	0.14	0.14	0.12
0.14	0.15	0.12	0.12	0.12	0.14	0.12	0.14	0.12	0.14	0.14	0.12
0.14	0.15	0.12	0.12	0.12	0.14	0.12	0.14	0.12	0.14	0.14	0.12
0.14	0.15	0.12	0.12	0.12	0.14	0.12	0.14	0.12	0.14	0.14	0.12
0.14	0.15	0.12	0.12	0.12	0.14	0.12	0.14	0.12	0.14	0.14	0.12
0.14	0.15	0.12	0.12	0.12	0.14	0.12	0.14	0.12	0.14	0.14	0.12
0.14	0.15	0.12	0.12	0.12	0.14	0.12	0.14	0.12	0.14	0.14	0.12
0.14	0.15	0.12	0.12	0.12	0.14	0.12	0.14	0.12	0.14	0.14	0.12
0.14	0.15	0.12	0.12	0.12	0.14	0.12	0.14	0.12	0.14	0.14	0.12
0.14	0.15	0.12	0.12	0.12	0.14	0.12	0.14	0.12	0.14	0.14	0.12
0.14	0.15	0.12	0.12	0.12	0.14	0.12	0.14	0.12	0.14	0.14	0.12
0.14	0.15	0.12	0.12	0.12	0.14	0.12	0.14	0.12	0.14	0.14	0.12
0.14	0.15	0.12	0.12	0.12	0.14	0.12	0.14	0.12	0.14	0.14	0.12
0.14	0.15	0.12	0.12	0.12	0.14	0.12	0.14	0.12	0.14	0.14	0.12
0.14	0.15	0.12	0.12	0.12	0.14	0.12	0.14	0.12	0.14	0.14	0.12
0.14	0.15	0.12	0.12	0.12	0.14	0.12	0.14	0.12	0.14	0.14	0.12
0.14	0.15	0.12	0.12	0.12	0.14	0.12	0.14	0.12	0.14	0.14	0.12
0.14	0.15	0.12	0.12	0.12	0.14	0.12	0.14	0.12	0.14	0.14	0.12
0.14	0.15	0.12	0.12	0.12	0.14	0.12	0.14	0.12	0.14	0.14	0.12
0.14	0.15	0.12	0.12	0.12	0.14	0.12	0.14	0.12	0.14	0.14	0.12
0.14	0.15	0.12	0.12	0.12	0.14	0.12	0.14	0.12	0.14	0.14	0.12
0.14	0.15	0.12	0.12	0.12	0.14	0.12	0.14	0.12	0.14	0.14	0.12
0.14	0.15	0.12	0.12	0.12	0.14	0.12	0.14	0.12	0.14	0.14	0.12
0.14	0.15	0.12	0.12	0.12	0.14	0.12	0.14	0.12	0.14	0.14	0.12
0.14	0.15	0.12	0.12	0.12	0.14	0.12	0.14	0.12	0.14	0.14	0.12
0.14	0.15	0.12	0.12	0.12	0.14	0.12	0.14	0.12	0.14	0.14	0.12
0.14	0.15	0.12	0.12	0.12	0.14	0.12	0.14	0.12	0.14	0.14	0.12
0.14	0.15	0.12	0.12	0.12	0.14	0.12	0.14	0.12	0.14	0.14	0.12
0.14	0.15	0.12	0.12	0.12	0.14	0.12	0.14	0.12	0.14	0.14	0.12
0.14	0.15	0.12	0.12	0.12	0.14	0.12	0.14	0.12	0.14	0.14	0.12
0.14	0.15	0.12	0.12	0.12	0.14	0.12	0.14	0.12	0.14	0.14	0.12
0.14	0.15	0.12	0.12	0.12	0.14	0.12	0.14	0.12	0.14	0.14	0.12
0.14	0.15	0.12	0.12	0.12	0.14	0.12	0.14	0.12	0.14	0.14	0.12
0.14	0.15	0.12	0.12	0.14	0.14	0.12	0.14	0.12	0.14	0.14	0.12
0.14	0.15	0.12	0.12	0.14	0.14	0.12	0.14	0.12	0.14	0.14	0.12
0.14	0.15	0.12	0.12	0.14	0.14	0.14	0.14	0.12	0.14	0.14	0.12
0.14	0.15	0.12	0.12	0.14	0.14	0.14	0.14	0.12	0.14	0.14	0.12
0.14	0.15	0.12	0.12	0.14	0.14	0.14	0.14	0.12	0.14	0.14	0.12
0.14	0.15	0.12	0.12	0.14	0.14	0.14	0.14	0.12	0.14	0.14	0.12
0.14	0.15	0.12	0.12	0.14	0.14	0.14	0.14	0.12	0.14	0.14	0.12
0.14	0.15	0.12	0.12	0.14	0.14	0.14	0.14	0.12	0.14	0.14	0.12
0.14	0.15	0.12	0.12	0.14	0.14	0.14	0.14	0.12	0.14	0.14	0.12
0.14	0.15	0.12	0.12	0.14	0.14	0.14	0.14	0.12	0.14	0.14	0.12
0.14	0.15	0.12	0.12	0.14	0.14	0.14	0.14	0.12	0.14	0.14	0.12
0.14	0.15	0.12	0.12	0.14	0.14	0.14	0.14	0.12	0.14	0.14	0.12
0.14	0.15	0.12	0.12	0.14	0.14	0.14	0.14	0.12	0.14	0.14	0.12
0.14	0.15	0.12	0.12	0.14	0.14	0.14	0.14	0.12	0.14	0.14	0.12
0.14	0.15	0.12	0.12	0.14	0.14	0.14	0.14	0.12	0.14	0.14	0.12
0.14	0.15	0.12	0.12	0.14	0.14	0.14	0.14	0.12	0.14	0.14	0.12
0.14	0.15	0.12	0.12	0.14	0.14	0.14	0.14	0.12	0.14	0.14	0.12
0.14	0.15	0.12	0.12	0.14	0.14	0.14	0.14	0.12	0.14	0.14	0.12
0.14	0.15	0.12	0.12	0.14	0.14	0.14	0.14	0.12	0.14	0.14	0.12
0.14	0.15	0.12	0.12	0.14	0.14	0.14	0.14	0.12	0.14	0.14	0.12
0.14	0.15	0.12	0.12	0.14	0.14	0.14	0.14	0.12	0.14	0.14	0.12
0.14	0.15	0.12	0.12	0.14	0.14	0.14	0.14	0.12	0.14	0.14	0.12
0.14	0.15	0.12	0.12	0.14	0.14	0.14	0.14	0.12	0.14	0.14	0.12
0.14	0.15	0.12	0.12	0.14	0.14	0.14	0.14	0.12	0.14	0.14	0.12
0.14	0.15	0.12	0.12	0.14	0.14	0.14	0.14	0.12	0.14	0.14	0.12
0.14	0.15	0.12	0.12	0.14	0.14	0.14	0.14	0.12	0.14	0.14	0.12
0.14	0.15	0.12	0.12	0.14	0.14	0.14	0.14	0.12	0.14	0.14	0.12
0.14	0.15	0.12	0.12	0.14	0.14	0.14	0.14	0.12	0.14	0.14	0.12
0.14	0.15	0.12	0.12	0.14	0.14	0.14	0.14	0.12	0.14	0.14	0.12
0.14	0.15	0.12	0.12	0.14	0.14	0.14	0.14	0.12	0.14	0.14	0.12
0.14	0.15	0.12	0.12	0.14	0.14	0.14	0.14	0.12	0.14	0.14	0.12
0.14	0.15	0.12	0.12	0.14	0.14	0.14	0.14	0.12	0.14	0.14	0.12
0.14	0.15	0.12	0.12	0.14	0.14	0.14	0.14	0.12	0.14	0.14	0.12
0.14	0.15	0.12	0.12	0.14	0.14	0.14	0.14	0.12	0.14	0.14	0.12
0.14	0.15	0.12	0.12	0.14	0.14	0.14	0.14	0.12	0.14	0.14	0.12
0.14	0.15	0.12	0.12	0.14	0.14	0.14	0.14	0.12	0.14	0.14	0.12
0.14	0.15	0.12	0.12	0.14	0.14	0.14	0.14	0.12	0.14	0.14	0.12
0.14	0.15	0.12	0.12	0.14	0.14	0.14	0.14	0.12	0.14	0.14	0.12
0.14	0.15	0.12	0.12	0.14	0.14	0.14	0.14	0.12	0.14	0.14	0.12
0.14	0.15	0.12	0.12	0.14	0.14	0.14	0.14	0.12	0.14	0.14	0.12
0.14	0.15	0.12	0.12	0.14	0.14	0.14	0.14	0.12	0.14	0.14	0.12
0.14	0.15	0.12	0.12	0.14	0.14	0.14	0.14	0.12	0.14	0.14	0.12
0.14	0.15	0.12	0.12	0.14	0.14	0.14	0.14	0.12	0.14	0.14	0.12
0.14	0.15	0.12	0.12	0.14	0.14	0.14	0.14	0.12	0.14	0.14	0.12
0.14	0.15	0.12	0.12	0.14	0.14	0.14	0.14	0.12	0.14	0.14	0.12
0.14	0.15	0.12	0.12	0.14	0.14	0.14	0.14	0.12	0.14	0.14	0.12
0.14	0.15	0.12	0.12	0.14	0.14	0.14	0.14	0.12	0.14	0.14	0.12
0.14	0.15	0.12	0.12	0.14	0.14	0.14	0.14	0.12	0.14	0.14	0.14
0.14	0.15	0.12	0.12	0.14	0.14	0.14	0.14	0.12	0.14	0.14	0.14
0.14	0.15	0.12	0.12	0.14	0.14	0.14	0.14	0.12	0.14	0.14	0.14
0.14	0.15	0.12	0.12	0.14	0.14	0.14	0.14	0.12	0.14	0.14	0.14
0.14	0.15	0.12	0.12	0.14	0.14	0.14	0.14	0.12	0.14	0.14	0.14
0.14	0.15	0.12	0.12	0.14	0.14	0.14	0.14	0.12	0.14	0.14	0.14
0.14	0.15	0.12	0.12	0.14	0.14	0.14	0.14	0.12	0.14	0.14	0.14
0.14	0.15	0.12	0.12	0.14	0.14	0.14	0.14	0.12	0.14	0.14	0.14
0.14	0.15	0.12	0.12	0.14	0.14	0.14	0.14	0.12	0.14	0.14	0.14
0.14	0.15	0.12	0.12	0.14	0.14	0.14	0.14	0.12	0.14	0.14	0.14
0.14	0.15	0.12	0.12	0.14	0.14	0.14	0.14	0.12	0.14	0.14	0.14
0.14	0.15	0.12	0.12	0.14	0.14	0.14	0.14	0.12	0.14	0.14	0.14
0.14	0.15	0.12	0.12	0.14	0.14	0.14	0.14	0.12	0.14	0.14	0.14
0.14	0.15	0.12	0.12	0.14	0.14	0.14	0.14	0.12	0.14	0.14	0.14
0.14	0.15	0.12	0.12	0.14	0.14	0.14	0.14	0.12	0.14	0.14	0.14
0.14	0.15	0.12	0.12	0.14	0.14	0.14	0.14	0.14	0.14	0.14	0.14
0.14	0.15	0.12	0.12	0.14	0.14	0.14	0.14	0.14	0.14	0.14	0.14
0.14	0.15	0.12	0.12	0.14	0.14	0.14	0.14	0.14	0.14	0.14	0.14
0.14	0.15	0.12	0.12	0.14	0.14	0.14	0.14	0.14	0.14	0.14	0.14
0.14	0.15	0.12	0.12	0.14	0.14	0.14	0.14	0.14	0.14	0.14	0.14
0.14	0.15	0.12	0.12	0.14	0.14	0.14	0.14	0.14	0.14	0.14	0.14
0.14	0.15	0.12	0.12	0.14	0.14	0.14	0.14	0.14	0.14	0.14	0.14
0.14	0.15	0.12	0.12	0.14	0.14	0.14	0.14	0.14	0.14	0.14	0.14
0.14	0.15	0.12	0.12	0.14	0.14	0.14	0.14	0.14	0.14	0.14	0.14
0.14	0.15	0.12	0.12	0.14	0.14	0.14	0.14	0.14	0.14	0.14	0.14
0.14	0.15	0.12	0.12	0.14	0.14	0.14	0.14	0.14	0.14	0.14	0.14
0.14	0.15	0.12	0.12	0.14	0.14	0.14	0.14	0.14	0.14	0.14	0.14
0.14	0.15	0.12	0.12	0.14	0.14	0.14	0.14	0.14	0.14	0.14	0.14
0.14	0.15	0.12	0.12	0.14	0.14	0.14	0.14	0.14	0.14	0.14	0.14
0.14	0.15	0.12	0.12	0.14	0.14	0.14	0.14	0.14	0.14	0.14	0.14
0.14	0.15	0.12	0.12	0.14	0.14	0.14	0.14	0.14	0.14	0.14	0.14
0.14	0.15	0.12	0.12	0.14	0.15	0.14	0.14	0.14	0.14	0.14	0.14
0.14	0.15	0.12	0.12	0.14	0.15	0.14	0.14	0.14	0.14	0.14	0.14
0.14	0.15	0.12	0.12	0.14	0.15	0.14	0.14	0.14	0.14	0.14	0.14
0.14	0.15	0.12	0.12	0.14	0.15	0.14	0.14	0.14	0.14	0.14	0.14
0.14	0.15	0.12	0.12	0.14	0.15	0.14	0.14	0.14	0.14	0.14	0.14
0.14	0.15	0.12	0.12	0.14	0.15	0.14	0.14	0.14	0.14	0.14	0.14
0.14	0.15	0.12	0.12	0.14	0.15	0.14	0.14	0.14	0.14	0.14	0.14
0.14	0.15	0.12	0.12	0.14	0.15	0.14	0.14	0.14	0.14	0.14	0.14
0.14	0.15	0.12	0.12	0.14	0.15	0.14	0.14	0.14	0.14	0.14	0.14
0.14	0.15	0.12	0.12	0.14	0.15	0.14	0.14	0.14	0.14	0.14	0.14
0.14	0.15	0.12	0.12	0.14	0.15	0.14	0.14	0.14	0.14	0.14	0.14
0.14	0.15	0.12	0.12	0.14	0.15	0.14	0.14	0.14	0.14	0.14	0.14
0.14	0.15	0.12	0.12	0.14	0.15	0.14	0.14	0.14	0.14	0.14	0.14
0.14	0.15	0.12	0.12	0.14	0.15	0.14	0.14	0.14	0.14	0.14	0.14
0.14	0.15	0.12	0.12	0.14	0.15	0.14	0.14	0.14	0.14	0.14	0.14
0.14	0.15	0.12	0.12	0.14	0.15	0.14	0.14	0.14	0.14	0.14	0.14
0.14	0.15	0.12	0.12	0.14	0.15	0.14	0.14	0.14	0.14	0.14	0.14
0.14	0.15	0.12	0.12	0.14	0.15	0.14	0.14	0.14	0.14	0.14	0.14
0.14	0.15	0.12	0.12	0.14	0.15	0.14	0.14	0.14	0.14	0.14	0.14
0.14	0.15	0.12	0.12	0.14	0.15	0.14	0.14	0.14	0.14	0.14	0.14
0.14	0.15	0.12	0.12	0.14	0.15	0.14	0.14	0.14	0.14	0.14	0.14
0.14	0.15	0.12	0.12	0.14	0.15	0.14	0.14	0.14	0.14	0.14	0.14
0.14	0.15	0.12	0.12	0.14	0.15	0.14	0.14	0.14	0.14	0.14	0.14
0.14	0.15	0.12	0.12	0.14	0.15	0.14	0.14	0.14	0.14	0.14	0.14
0.14	0.15	0.12	0.12	0.14	0.15	0.14	0.14	0.14	0.14	0.14	0.14
0.14	0.15	0.12	0.12	0.14	0.15	0.14	0.14	0.14	0.14	0.14	0.14
0.14	0.15	0.12	0.12	0.14	0.15	0.14	0.14	0.14	0.14	0.14	0.14
0.14	0.15	0.12	0.12	0.14	0.15	0.14	0.14	0.14	0.14	0.14	0.14
0.14	0.15	0.12	0.12	0.14	0.15	0.14	0.14	0.14	0.14	0.14	0.14
0.14	0.15	0.12	0.12	0.14	0.15	0.14	0.14	0.14	0.14	0.14	0.14
0.14	0.15	0.12	0.12	0.14	0.15	0.14	0.14	0.14	0.14	0.14	0.14
0.14	0.15	0.12	0.12	0.14	0.15	0.14	0.14	0.14	0.14	0.14	0.14
0.14	0.15	0.12	0.12	0.14	0.15	0.14	0.14	0.14	0.14	0.14	0.14
0.14	0.15	0.12	0.12	0.14	0.15	0.14	0.14	0.14	0.14	0.14	0.14
0.14	0.15	0.12	0.12	0.14	0.15	0.14	0.14	0.14	0.14	0.14	0.14
0.14	0.15	0.12	0.12	0.14	0.15	0.14	0.14	0.14	0.14	0.14	0.14
0.14	0.15	0.12	0.12	0.14	0.15	0.14	0.14	0.14	0.14	0.14	0.14
0.14	0.15	0.12	0.12	0.14	0.15	0.14	0.14	0.14	0.14	0.14	0.14
0.14	0.15	0.12	0.12	0.14	0.15	0.14	0.14	0.14	0.14	0.14	0.14
0.14	0.15	0.12	0.12	0.14	0.15	0.14	0.14	0.14	0.14	0.14	0.14
0.14	0.15	0.12	0.12	0.14	0.15	0.14	0.14	0.14	0.14	0.14	0.14
0.14	0.15	0.12	0.12	0.14	0.15	0.14	0.14	0.14	0.14	0.14	0.14
0.14	0.15	0.12	0.12	0.14	0.15	0.14	0.14	0.14	0.14	0.14	0.14
0.14	0.15	0.12	0.12	0.14	0.15	0.14	0.14	0.14	0.14	0.14	0.14
0.14	0.15	0.12	0.12	0.14	0.15	0.14	0.14	0.14	0.14	0.14	0.14
0.14	0.15	0.12	0.12	0.14	0.15	0.14	0.14	0.14	0.14	0.14	0.14
0.14	0.15	0.12	0.12	0.14	0.15	0.14	0.14	0.14	0.14	0.14	0.14
0.14	0.15	0.12	0.12	0.14	0.15	0.14	0.14	0.14	0.14	0.14	0.14
0.14	0.15	0.12	0.12	0.14	0.15	0.14	0.14	0.14	0.14	0.14	0.14
0.14	0.15	0.12	0.12	0.14	0.15	0.14	0.14	0.14	0.14	0.14	0.14
0.14	0.15	0.12	0.12	0.14	0.15	0.14	0.14	0.14	0.14	0.14	0.14
0.14	0.15	0.12	0.12	0.14	0.15	0.14	0.14	0.14	0.14	0.14	0.14
0.14	0.15	0.12	0.12	0.14	0.15	0.14	0.14	0.14	0.14	0.14	0.14
0.14	0.15	0.12	0.12	0.14	0.15	0.14	0.14	0.14	0.14	0.14	0.14
0.14	0.15	0.12	0.12	0.14	0.15	0.14	0.14	0.14	0.14	0.14	0.14
0.14	0.15	0.12	0.12	0.14	0.15	0.14	0.14	0.14	0.14	0.14	0.14
0.14	0.15	0.12	0.12	0.14	0.15	0.14	0.14	0.14	0.14	0.14	0.14
0.14	0.15	0.12	0.12	0.14	0.15	0.14	0.14	0.14	0.14	0.14	0.14
0.14	0.15	0.12	0.12	0.14	0.15	0.14	0.14	0.14	0.14	0.14	0.14
0.14	0.15	0.12	0.12	0.14	0.15	0.14	0.14	0.14	0.14	0.14	0.14
0.14	0.15	0.12	0.12	0.14	0.15	0.14	0.14	0.14	0.14	0.14	0.14
0.14	0.15	0.12	0.12	0.14	0.15	0.14	0.14	0.14	0.14	0.14	0.14
0.14	0.15	0.12	0.12	0.14	0.15	0.14	0.14	0.14	0.14	0.14	0.14
0.14	0.15	0.12	0.12	0.14	0.15	0.14	0.14	0.14	0.14	0.14	0.14
0.14	0.15	0.12	0.12	0.14	0.15	0.14	0.14	0.14	0.14	0.14	0.14
0.14	0.15	0.12	0.12	0.14	0.15	0.14	0.14	0.14	0.14	0.14	0.14
0.14	0.15	0.12	0.12	0.14	0.15	0.14	0.14	0.14	0.14	0.14	0.14
0.14	0.15	0.12	0.12	0.14	0.15	0.14	0.14	0.14	0.14	0.14	0.14
0.14	0.15	0.12	0.12	0.14	0.15	0.14	0.14	0.14	0.14	0.14	0.14
0.14	0.15	0.12	0.12	0.14	0.15	0.14	0.14	0.14	0.14	0.14	0.14
0.14	0.15	0.12	0.12	0.14	0.15	0.14	0.14	0.14	0.14	0.14	0.14
0.14	0.15	0.12	0.12	0.14	0.15	0.14	0.14	0.14	0.14	0.14	0.14
0.14	0.15	0.12	0.12	0.14	0.15	0.14	0.14	0.14	0.14	0.14	0.14
0.14	0.15	0.12	0.12	0.14	0.15	0.14	0.14	0.14	0.14	0.14	0.14
0.14	0.15	0.12	0.12	0.14	0.15	0.14	0.14	0.14	0.14	0.14	0.14
0.14	0.15	0.12	0.12	0.14	0.15	0.14	0.14	0.14	0.14	0.14	0.14
0.14	0.15	0.12	0.12	0.14	0.15	0.14	0.14	0.14	0.14	0.14	0.14
0.14	0.15	0.12	0.12	0.14	0.15	0.14	0.14	0.14	0.14	0.14	0.14
0.14	0.15	0.12	0.12	0.14	0.15	0.14	0.14	0.14	0.14	0.14	0.14
0.14	0.15	0.12	0.12	0.14	0.15	0.14	0.14	0.14	0.14	0.14	0.14
0.14	0.15	0.12	0.12	0.14	0.15	0.14	0.14	0.14	0.14	0.14	0.14
0.14	0.15	0.12	0.12	0.14	0.15	0.14	0.14	0.14	0.14	0.14	0.14
0.14	0.15	0.12	0.12	0.14	0.15	0.14	0.14	0.14	0.14	0.14	0.14
0.14	0.15	0.12	0.12	0.14	0.15	0.14	0.14	0.14	0.14	0.14	0.14
0.14	0.15	0.12	0.12	0.14	0.15	0.14	0.14	0.14	0.14	0.14	0.14
0.14	0.15	0.12	0.12	0.14	0.15	0.14	0.14	0.14	0.14	0.14	0.14
0.14	0.15	0.12	0.12	0.14	0.15	0.14	0.14	0.14	0.14	0.14	0.14
0.14	0.15	0.12	0.12	0.14	0.15	0.14	0.14	0.14	0.14	0.14	0.14
0.14	0.15	0.12	0.12	0.14	0.15	0.14	0.14	0.14	0.14	0.14	0.14
0.14	0.15	0.12	0.12	0.14	0.15	0.14	0.14	0.14	0.14	0.14	0.14
0.14	0.15	0.12	0.12	0.14	0.15	0.14	0.14	0.14	0.14	0.14	0.14
0.14	0.15	0.12	0.12	0.14	0.15	0.14	0.14	0.14	0.14	0.14	0.14
0.14	0.15	0.12	0.12	0.14	0.15	0.14	0.14	0.14	0.14	0.14	0.14
0.14	0.15	0.12	0.12	0.14	0.15	0.14	0.14	0.14	0.14	0.14	0.14
0.14	0.15	0.12	0.12	0.14	0.15	0.14	0.14	0.14	0.14	0.14	0.14
0.14	0.15	0.12	0.12	0.14	0.15	0.14	0.15	0.14	0.14	0.14	0.14
0.14	0.15	0.12	0.12	0.14	0.15	0.14	0.15	0.14	0.14	0.14	0.14
0.14	0.15	0.12	0.12	0.14	0.15	0.14	0.15	0.14	0.14	0.14	0.14
0.14	0.15	0.12	0.12	0.14	0.15	0.14	0.15	0.14	0.14	0.14	0.14
0.14	0.15	0.12	0.12	0.14	0.15	0.14	0.15	0.14	0.14	0.14	0.14
0.14	0.15	0.12	0.12	0.14	0.15	0.14	0.15	0.14	0.14	0.14	0.14
0.14	0.15	0.12	0.12	0.14	0.15	0.14	0.15	0.14	0.14	0.14	0.14
0.14	0.15	0.12	0.12	0.14	0.15	0.14	0.15	0.14	0.14	0.14	0.14
0.14	0.15	0.12	0.12	0.14	0.15	0.14	0.15	0.14	0.14	0.14	0.14
0.14	0.15	0.12	0.12	0.14	0.15	0.14	0.15	0.14	0.14	0.14	0.14
0.14	0.15	0.12	0.12	0.14	0.15	0.14	0.15	0.14	0.14	0.14	0.14
0.14	0.15	0.12	0.12	0.14	0.15	0.14	0.15	0.14	0.14	0.14	0.14
0.14	0.17	0.12	0.12	0.14	0.15	0.14	0.15	0.14	0.14	0.14	0.14
0.14	0.17	0.12	0.12	0.14	0.15	0.14	0.15	0.14	0.14	0.14	0.14
0.14	0.17	0.12	0.12	0.14	0.15	0.14	0.15	0.14	0.14	0.14	0.14
0.14	0.17	0.12	0.12	0.14	0.15	0.14	0.15	0.14	0.14	0.14	0.14
0.14	0.17	0.12	0.12	0.14	0.15	0.14	0.15	0.14	0.14	0.14	0.14
0.14	0.17	0.12	0.12	0.14	0.15	0.14	0.15	0.14	0.14	0.14	0.14
0.14	0.17	0.12	0.12	0.14	0.15	0.14	0.15	0.14	0.14	0.14	0.14
0.14	0.17	0.12	0.12	0.14	0.15	0.14	0.15	0.14	0.14	0.14	0.14
0.14	0.17	0.12	0.12	0.14	0.15	0.14	0.15	0.14	0.14	0.14	0.14
0.14	0.17	0.12	0.12	0.14	0.15	0.14	0.15	0.14	0.14	0.14	0.14
0.14	0.17	0.12	0.12	0.14	0.15	0.14	0.15	0.14	0.14	0.14	0.14
0.14	0.17	0.12	0.12	0.14	0.15	0.14	0.15	0.14	0.14	0.14	0.14
0.14	0.17	0.12	0.12	0.14	0.15	0.14	0.15	0.14	0.14	0.14	0.14
0.14	0.17	0.12	0.12	0.14	0.15	0.14	0.15	0.14	0.14	0.14	0.14
0.14	0.17	0.12	0.12	0.14	0.15	0.14	0.15	0.14	0.14	0.14	0.14
0.14	0.17	0.12	0.12	0.14	0.15	0.14	0.15	0.14	0.14	0.14	0.14
0.14	0.17	0.14	0.12	0.14	0.15	0.14	0.15	0.14	0.14	0.14	0.14
0.14	0.17	0.14	0.12	0.14	0.15	0.14	0.15	0.14	0.14	0.14	0.14
0.14	0.17	0.14	0.12	0.14	0.15	0.14	0.15	0.14	0.14	0.14	0.14
0.14	0.17	0.14	0.12	0.14	0.15	0.14	0.15	0.14	0.14	0.14	0.14
0.14	0.17	0.14	0.12	0.14	0.15	0.14	0.15	0.14	0.15	0.14	0.14
0.14	0.17	0.14	0.12	0.14	0.15	0.14	0.15	0.14	0.15	0.14	0.14
0.14	0.17	0.14	0.12	0.14	0.15	0.14	0.15	0.14	0.15	0.14	0.14
0.14	0.17	0.14	0.12	0.14	0.15	0.14	0.15	0.14	0.15	0.14	0.14
0.14	0.17	0.14	0.12	0.14	0.15	0.14	0.15	0.14	0.15	0.14	0.14
0.14	0.17	0.14	0.12	0.14	0.15	0.14	0.15	0.14	0.15	0.14	0.14
0.14	0.17	0.14	0.12	0.14	0.15	0.14	0.15	0.14	0.15	0.14	0.14
0.14	0.17	0.14	0.12	0.14	0.15	0.14	0.15	0.14	0.15	0.14	0.14
0.14	0.17	0.14	0.12	0.14	0.15	0.14	0.15	0.14	0.15	0.14	0.14
0.14	0.17	0.14	0.12	0.14	0.15	0.14	0.15	0.14	0.15	0.14	0.14
0.14	0.17	0.14	0.12	0.14	0.15	0.14	0.15	0.14	0.15	0.14	0.14
0.14	0.17	0.14	0.12	0.14	0.15	0.14	0.15	0.14	0.15	0.14	0.14
0.14	0.17	0.14	0.12	0.14	0.15	0.14	0.15	0.14	0.15	0.14	0.14
0.14	0.17	0.14	0.12	0.14	0.15	0.14	0.15	0.14	0.15	0.14	0.14
0.14	0.17	0.14	0.12	0.14	0.15	0.14	0.15	0.14	0.15	0.14	0.14
0.14	0.17	0.14	0.12	0.14	0.15	0.14	0.15	0.14	0.15	0.14	0.14
0.14	0.17	0.14	0.12	0.14	0.15	0.14	0.15	0.14	0.15	0.14	0.14
0.14	0.17	0.14	0.12	0.14	0.15	0.14	0.15	0.14	0.15	0.14	0.14
0.14	0.17	0.14	0.12	0.14	0.15	0.14	0.15	0.14	0.15	0.14	0.14
0.14	0.17	0.14	0.12	0.14	0.15	0.14	0.15	0.14	0.15	0.14	0.14
0.14	0.17	0.14	0.12	0.14	0.15	0.14	0.15	0.14	0.15	0.14	0.14
0.14	0.17	0.14	0.12	0.14	0.15	0.14	0.15	0.14	0.15	0.14	0.14
0.14	0.17	0.14	0.12	0.14	0.15	0.14	0.15	0.14	0.15	0.14	0.14
0.14	0.17	0.14	0.12	0.14	0.15	0.14	0.15	0.14	0.15	0.14	0.14
0.14	0.17	0.14	0.12	0.14	0.15	0.14	0.15	0.14	0.15	0.14	0.14
0.14	0.17	0.14	0.12	0.14	0.15	0.14	0.15	0.14	0.15	0.14	0.14
0.14	0.17	0.14	0.12	0.14	0.15	0.14	0.15	0.14	0.15	0.14	0.14
0.14	0.17	0.14	0.12	0.14	0.15	0.14	0.15	0.14	0.15	0.14	0.14
0.14	0.17	0.14	0.12	0.14	0.15	0.14	0.15	0.14	0.15	0.14	0.14
0.14	0.17	0.14	0.12	0.14	0.15	0.14	0.15	0.14	0.15	0.14	0.14
0.14	0.17	0.14	0.12	0.14	0.15	0.14	0.15	0.14	0.15	0.14	0.14
0.14	0.17	0.14	0.12	0.14	0.15	0.14	0.15	0.14	0.15	0.14	0.14
0.14	0.17	0.14	0.12	0.14	0.15	0.14	0.15	0.14	0.15	0.14	0.14
0.14	0.17	0.14	0.12	0.14	0.15	0.14	0.15	0.14	0.15	0.14	0.14
0.14	0.17	0.14	0.12	0.14	0.15	0.14	0.15	0.14	0.15	0.14	0.14
0.14	0.17	0.14	0.12	0.14	0.15	0.14	0.15	0.14	0.15	0.14	0.14
0.14	0.17	0.14	0.12	0.14	0.15	0.14	0.15	0.14	0.15	0.14	0.14
0.14	0.17	0.14	0.12	0.14	0.15	0.14	0.15	0.14	0.15	0.14	0.14
0.14	0.17	0.14	0.12	0.14	0.15	0.14	0.15	0.14	0.15	0.14	0.14
0.14	0.17	0.14	0.12	0.14	0.15	0.14	0.15	0.14	0.15	0.14	0.14
0.14	0.17	0.14	0.12	0.14	0.15	0.14	0.15	0.14	0.15	0.14	0.14
0.14	0.17	0.14	0.12	0.14	0.15	0.14	0.15	0.14	0.15	0.14	0.14
0.14	0.17	0.14	0.12	0.14	0.15	0.14	0.15	0.14	0.15	0.14	0.14
0.14	0.17	0.14	0.12	0.14	0.15	0.14	0.15	0.14	0.15	0.14	0.14
0.14	0.17	0.14	0.12	0.14	0.15	0.14	0.15	0.14	0.15	0.14	0.14
0.14	0.17	0.14	0.12	0.14	0.15	0.14	0.15	0.14	0.15	0.14	0.14
0.14	0.17	0.14	0.12	0.14	0.15	0.14	0.15	0.14	0.15	0.14	0.14
0.14	0.17	0.14	0.12	0.14	0.15	0.14	0.15	0.14	0.15	0.14	0.14
0.14	0.17	0.14	0.12	0.14	0.15	0.14	0.15	0.14	0.15	0.14	0.14
0.14	0.17	0.14	0.12	0.14	0.15	0.14	0.15	0.14	0.15	0.14	0.14
0.14	0.17	0.14	0.12	0.14	0.15	0.14	0.15	0.14	0.15	0.14	0.14
0.14	0.17	0.14	0.12	0.14	0.15	0.14	0.15	0.14	0.15	0.14	0.14
0.14	0.17	0.14	0.12	0.14	0.15	0.14	0.15	0.14	0.15	0.14	0.14
0.14	0.17	0.14	0.12	0.14	0.15	0.14	0.15	0.14	0.15	0.14	0.14
0.14	0.17	0.14	0.12	0.14	0.15	0.14	0.15	0.14	0.15	0.14	0.14
0.14	0.17	0.14	0.12	0.14	0.15	0.14	0.15	0.14	0.15	0.15	0.14
0.14	0.17	0.14	0.12	0.14	0.15	0.14	0.15	0.14	0.15	0.15	0.14
0.14	0.17	0.14	0.12	0.14	0.15	0.14	0.15	0.14	0.15	0.15	0.14
0.14	0.17	0.14	0.12	0.14	0.15	0.14	0.15	0.14	0.15	0.15	0.14
0.14	0.17	0.14	0.12	0.14	0.15	0.14	0.15	0.14	0.15	0.15	0.14
0.14	0.17	0.14	0.12	0.14	0.15	0.14	0.15	0.14	0.15	0.15	0.14
0.14	0.17	0.14	0.12	0.14	0.15	0.14	0.15	0.14	0.15	0.15	0.14
0.14	0.17	0.14	0.12	0.14	0.15	0.14	0.15	0.14	0.15	0.15	0.14
0.14	0.17	0.14	0.12	0.14	0.15	0.14	0.15	0.14	0.15	0.15	0.14
0.14	0.17	0.14	0.12	0.14	0.15	0.14	0.15	0.14	0.15	0.15	0.14
0.14	0.17	0.14	0.12	0.14	0.15	0.14	0.15	0.14	0.15	0.15	0.14
0.14	0.17	0.14	0.12	0.14	0.15	0.14	0.15	0.14	0.15	0.15	0.14
0.14	0.17	0.14	0.12	0.14	0.15	0.14	0.15	0.14	0.15	0.15	0.14
0.14	0.17	0.14	0.12	0.14	0.15	0.14	0.15	0.14	0.15	0.15	0.14
0.14	0.17	0.14	0.12	0.14	0.15	0.14	0.15	0.14	0.15	0.15	0.14
0.14	0.17	0.14	0.12	0.14	0.15	0.14	0.15	0.14	0.15	0.15	0.14
0.14	0.17	0.14	0.12	0.14	0.15	0.14	0.15	0.14	0.15	0.15	0.14
0.14	0.17	0.14	0.12	0.14	0.15	0.14	0.15	0.14	0.15	0.15	0.14
0.14	0.17	0.14	0.12	0.14	0.15	0.14	0.15	0.14	0.15	0.15	0.14
0.14	0.17	0.14	0.12	0.14	0.15	0.14	0.15	0.14	0.15	0.15	0.14
0.14	0.17	0.14	0.12	0.14	0.15	0.14	0.15	0.14	0.15	0.15	0.14
0.14	0.17	0.14	0.12	0.14	0.15	0.14	0.15	0.14	0.15	0.15	0.14
0.14	0.17	0.14	0.12	0.14	0.15	0.14	0.15	0.14	0.15	0.15	0.14
0.14	0.17	0.14	0.12	0.14	0.15	0.14	0.15	0.14	0.15	0.15	0.14
0.14	0.17	0.14	0.12	0.14	0.15	0.14	0.15	0.14	0.15	0.15	0.14
0.14	0.17	0.14	0.12	0.14	0.15	0.14	0.15	0.14	0.15	0.15	0.14
0.14	0.17	0.14	0.12	0.14	0.15	0.14	0.15	0.14	0.15	0.15	0.14
0.14	0.17	0.14	0.12	0.14	0.15	0.14	0.15	0.14	0.15	0.15	0.14
0.14	0.17	0.14	0.12	0.14	0.15	0.14	0.15	0.14	0.15	0.15	0.14
0.14	0.17	0.14	0.12	0.14	0.15	0.14	0.15	0.14	0.15	0.15	0.14
0.14	0.17	0.14	0.12	0.14	0.15	0.14	0.15	0.14	0.15	0.15	0.14
0.14	0.17	0.14	0.12	0.14	0.15	0.14	0.15	0.14	0.15	0.15	0.14
0.14	0.17	0.14	0.12	0.14	0.15	0.14	0.15	0.14	0.15	0.15	0.14
0.14	0.17	0.14	0.12	0.14	0.15	0.14	0.15	0.14	0.15	0.15	0.14
0.14	0.17	0.14	0.12	0.14	0.15	0.14	0.15	0.14	0.15	0.15	0.14
0.14	0.17	0.14	0.12	0.14	0.15	0.14	0.15	0.14	0.15	0.15	0.14
0.14	0.17	0.14	0.12	0.14	0.15	0.14	0.15	0.14	0.15	0.15	0.14
0.14	0.17	0.14	0.12	0.14	0.15	0.14	0.15	0.14	0.15	0.15	0.14
0.14	0.17	0.14	0.12	0.14	0.15	0.14	0.15	0.14	0.15	0.15	0.14
0.14	0.17	0.14	0.12	0.14	0.15	0.14	0.15	0.14	0.15	0.15	0.14
0.14	0.17	0.14	0.12	0.14	0.15	0.14	0.15	0.14	0.15	0.15	0.14
0.14	0.17	0.14	0.12	0.14	0.15	0.14	0.15	0.14	0.15	0.15	0.14
0.14	0.17	0.14	0.12	0.14	0.15	0.14	0.15	0.14	0.15	0.15	0.14
0.14	0.17	0.14	0.12	0.14	0.15	0.14	0.15	0.14	0.15	0.15	0.14
0.14	0.17	0.14	0.12	0.14	0.15	0.14	0.15	0.14	0.15	0.15	0.14
0.14	0.17	0.14	0.12	0.14	0.15	0.14	0.15	0.14	0.15	0.15	0.14
0.14	0.17	0.14	0.12	0.14	0.15	0.14	0.15	0.14	0.15	0.15	0.14
0.14	0.17	0.14	0.12	0.14	0.15	0.14	0.15	0.14	0.15	0.15	0.14
0.14	0.17	0.14	0.12	0.14	0.15	0.14	0.15	0.14	0.15	0.15	0.14
0.14	0.17	0.14	0.12	0.14	0.15	0.14	0.15	0.14	0.15	0.15	0.14
0.14	0.17	0.14	0.12	0.14	0.15	0.14	0.15	0.14	0.15	0.15	0.14
0.14	0.17	0.14	0.14	0.14	0.15	0.14	0.15	0.14	0.15	0.15	0.14
0.14	0.17	0.14	0.14	0.14	0.15	0.14	0.15	0.14	0.15	0.15	0.14
0.14	0.17	0.14	0.14	0.14	0.15	0.14	0.15	0.14	0.15	0.15	0.14
0.14	0.17	0.14	0.14	0.14	0.15	0.14	0.15	0.14	0.15	0.15	0.14
0.14	0.17	0.14	0.14	0.14	0.15	0.14	0.15	0.14	0.15	0.15	0.14
0.14	0.17	0.14	0.14	0.14	0.15	0.14	0.15	0.14	0.15	0.15	0.14
0.14	0.17	0.14	0.14	0.14	0.15	0.14	0.15	0.14	0.15	0.15	0.14
0.14	0.17	0.14	0.14	0.14	0.15	0.14	0.15	0.14	0.15	0.15	0.14
0.14	0.17	0.14	0.14	0.14	0.15	0.14	0.15	0.14	0.15	0.15	0.14
0.14	0.17	0.14	0.14	0.14	0.15	0.14	0.15	0.14	0.15	0.15	0.14
0.14	0.17	0.14	0.14	0.14	0.15	0.14	0.15	0.14	0.15	0.15	0.14
0.14	0.17	0.14	0.14	0.14	0.15	0.14	0.15	0.14	0.15	0.15	0.14
0.14	0.17	0.14	0.14	0.14	0.15	0.14	0.15	0.14	0.15	0.15	0.14
0.14	0.17	0.14	0.14	0.14	0.15	0.14	0.15	0.14	0.15	0.15	0.14
0.14	0.17	0.14	0.14	0.14	0.15	0.14	0.15	0.14	0.15	0.15	0.14
0.14	0.17	0.14	0.14	0.14	0.15	0.14	0.15	0.14	0.15	0.15	0.14
0.14	0.17	0.14	0.14	0.14	0.15	0.14	0.15	0.14	0.15	0.15	0.14
0.14	0.17	0.14	0.14	0.14	0.15	0.14	0.15	0.14	0.15	0.15	0.14
0.14	0.17	0.14	0.14	0.14	0.15	0.14	0.15	0.14	0.15	0.15	0.14
0.14	0.17	0.14	0.14	0.14	0.15	0.14	0.15	0.14	0.15	0.15	0.14
0.14	0.17	0.14	0.14	0.14	0.15	0.14	0.15	0.14	0.15	0.15	0.14
0.14	0.17	0.14	0.14	0.14	0.15	0.14	0.15	0.14	0.15	0.15	0.14
0.14	0.17	0.14	0.14	0.14	0.15	0.14	0.15	0.14	0.15	0.15	0.14
0.14	0.17	0.14	0.14	0.14	0.15	0.14	0.15	0.14	0.15	0.15	0.14
0.14	0.17	0.14	0.14	0.14	0.15	0.14	0.15	0.14	0.15	0.15	0.14
0.14	0.17	0.14	0.14	0.14	0.15	0.14	0.15	0.14	0.15	0.15	0.14
0.14	0.17	0.14	0.14	0.14	0.15	0.14	0.15	0.14	0.15	0.15	0.14
0.14	0.17	0.14	0.14	0.14	0.15	0.14	0.15	0.14	0.15	0.15	0.14
0.14	0.17	0.14	0.14	0.14	0.15	0.14	0.15	0.14	0.15	0.15	0.14
0.14	0.17	0.14	0.14	0.14	0.15	0.14	0.15	0.14	0.15	0.15	0.14
0.14	0.17	0.14	0.14	0.14	0.15	0.14	0.15	0.14	0.15	0.15	0.14
0.14	0.17	0.14	0.14	0.14	0.15	0.14	0.15	0.14	0.15	0.15	0.14
0.14	0.17	0.14	0.14	0.14	0.15	0.14	0.15	0.14	0.15	0.15	0.14
0.14	0.17	0.14	0.14	0.14	0.15	0.14	0.15	0.14	0.15	0.15	0.14
0.14	0.17	0.14	0.14	0.14	0.15	0.14	0.15	0.14	0.15	0.15	0.14
0.14	0.17	0.14	0.14	0.14	0.15	0.14	0.15	0.14	0.15	0.15	0.14
0.14	0.17	0.14	0.14	0.14	0.15	0.14	0.15	0.14	0.15	0.15	0.14
0.14	0.17	0.14	0.14	0.14	0.15	0.14	0.15	0.14	0.15	0.15	0.14
0.14	0.17	0.14	0.14	0.14	0.15	0.14	0.15	0.14	0.15	0.15	0.14
0.14	0.17	0.14	0.14	0.14	0.15	0.14	0.15	0.14	0.15	0.15	0.14
0.14	0.17	0.14	0.14	0.14	0.15	0.14	0.15	0.14	0.15	0.15	0.14
0.14	0.17	0.14	0.14	0.14	0.15	0.14	0.15	0.14	0.15	0.15	0.14
0.14	0.17	0.14	0.14	0.14	0.15	0.14	0.15	0.14	0.15	0.15	0.14
0.14	0.17	0.14	0.14	0.14	0.15	0.14	0.15	0.14	0.15	0.15	0.14
0.14	0.17	0.14	0.14	0.14	0.15	0.14	0.15	0.14	0.15	0.15	0.14
0.14	0.17	0.14	0.14	0.14	0.15	0.14	0.15	0.14	0.15	0.15	0.14
0.14	0.17	0.14	0.14	0.14	0.15	0.14	0.15	0.14	0.15	0.15	0.14
0.14	0.17	0.14	0.14	0.14	0.15	0.14	0.15	0.14	0.15	0.15	0.14
0.14	0.17	0.14	0.14	0.14	0.15	0.14	0.15	0.14	0.15	0.15	0.14
0.14	0.17	0.14	0.14	0.14	0.15	0.14	0.15	0.14	0.15	0.15	0.14
0.14	0.17	0.14	0.14	0.14	0.15	0.14	0.15	0.14	0.15	0.15	0.14
0.14	0.17	0.14	0.14	0.14	0.15	0.14	0.15	0.14	0.15	0.15	0.14
0.14	0.17	0.14	0.14	0.14	0.15	0.14	0.15	0.14	0.15	0.15	0.14
0.14	0.17	0.14	0.14	0.14	0.15	0.14	0.15	0.14	0.15	0.15	0.14
0.14	0.17	0.14	0.14	0.14	0.15	0.14	0.15	0.14	0.15	0.15	0.14
0.14	0.17	0.14	0.14	0.14	0.15	0.14	0.15	0.14	0.15	0.15	0.14
0.14	0.17	0.14	0.14	0.14	0.15	0.14	0.15	0.14	0.15	0.15	0.14
0.14	0.17	0.14	0.14	0.14	0.15	0.14	0.15	0.14	0.15	0.15	0.14
0.14	0.17	0.14	0.14	0.14	0.15	0.14	0.15	0.14	0.15	0.15	0.14
0.14	0.17	0.14	0.14	0.14	0.15	0.14	0.15	0.14	0.15	0.15	0.14
0.14	0.17	0.14	0.14	0.14	0.15	0.14	0.15	0.14	0.15	0.15	0.14
0.14	0.17	0.14	0.14	0.14	0.15	0.14	0.15	0.14	0.15	0.15	0.14
0.14	0.17	0.14	0.14	0.14	0.15	0.14	0.15	0.14	0.15	0.15	0.14
0.14	0.17	0.14	0.14	0.14	0.15	0.14	0.15	0.14	0.15	0.15	0.14
0.14	0.17	0.14	0.14	0.14	0.15	0.14	0.15	0.14	0.15	0.15	0.14
0.14	0.17	0.14	0.14	0.14	0.15	0.14	0.15	0.14	0.15	0.15	0.14
0.14	0.17	0.14	0.14	0.14	0.15	0.14	0.15	0.14	0.15	0.15	0.14
0.14	0.17	0.14	0.14	0.14	0.15	0.14	0.15	0.14	0.15	0.15	0.14
0.14	0.17	0.14	0.14	0.14	0.15	0.14	0.15	0.14	0.15	0.15	0.14
0.14	0.17	0.14	0.14	0.14	0.15	0.14	0.15	0.14	0.15	0.15	0.14
0.14	0.17	0.14	0.14	0.14	0.15	0.14	0.15	0.14	0.15	0.15	0.14
0.14	0.17	0.14	0.14	0.14	0.15	0.14	0.15	0.14	0.15	0.15	0.14
0.14	0.17	0.14	0.14	0.14	0.15	0.14	0.15	0.14	0.15	0.15	0.14
0.14	0.17	0.14	0.14	0.14	0.15	0.14	0.15	0.14	0.15	0.15	0.14
0.14	0.17	0.14	0.14	0.14	0.15	0.14	0.15	0.14	0.15	0.15	0.14
0.14	0.17	0.14	0.14	0.14	0.15	0.14	0.15	0.14	0.15	0.15	0.14
0.14	0.17	0.14	0.14	0.14	0.15	0.14	0.15	0.14	0.15	0.15	0.14
0.14	0.17	0.14	0.14	0.14	0.15	0.14	0.15	0.14	0.15	0.15	0.14
0.14	0.17	0.14	0.14	0.14	0.15	0.14	0.15	0.14	0.15	0.15	0.14
0.14	0.17	0.14	0.14	0.14	0.15	0.14	0.15	0.14	0.15	0.15	0.14
0.14	0.17	0.14	0.14	0.14	0.15	0.14	0.15	0.14	0.15	0.15	0.14
0.15	0.17	0.14	0.14	0.14	0.15	0.14	0.15	0.14	0.15	0.15	0.14
0.15	0.17	0.14	0.14	0.14	0.15	0.14	0.15	0.14	0.15	0.15	0.14
0.15	0.17	0.14	0.14	0.14	0.15	0.15	0.15	0.14	0.15	0.15	0.14
0.15	0.17	0.14	0.14	0.14	0.15	0.15	0.15	0.14	0.15	0.15	0.14
0.15	0.17	0.14	0.14	0.14	0.15	0.15	0.15	0.14	0.15	0.15	0.14
0.15	0.17	0.14	0.14	0.14	0.15	0.15	0.15	0.14	0.15	0.15	0.14
0.15	0.17	0.14	0.14	0.14	0.15	0.15	0.15	0.14	0.15	0.15	0.14
0.15	0.17	0.14	0.14	0.14	0.17	0.15	0.15	0.14	0.15	0.15	0.15
0.15	0.17	0.14	0.14	0.14	0.17	0.15	0.15	0.14	0.15	0.15	0.15
0.15	0.17	0.14	0.14	0.14	0.17	0.15	0.15	0.14	0.15	0.15	0.15
0.15	0.17	0.14	0.14	0.14	0.17	0.15	0.15	0.14	0.15	0.15	0.15
0.15	0.17	0.14	0.14	0.14	0.17	0.15	0.15	0.14	0.15	0.15	0.15
0.15	0.17	0.14	0.14	0.14	0.17	0.15	0.15	0.14	0.15	0.15	0.15
0.15	0.17	0.14	0.14	0.14	0.17	0.15	0.15	0.14	0.15	0.15	0.15
0.15	0.17	0.14	0.14	0.14	0.17	0.15	0.15	0.14	0.15	0.15	0.15
0.15	0.17	0.14	0.14	0.14	0.17	0.15	0.15	0.14	0.15	0.15	0.15
0.15	0.17	0.14	0.14	0.14	0.17	0.15	0.15	0.14	0.15	0.15	0.15
0.15	0.17	0.14	0.14	0.14	0.17	0.15	0.15	0.14	0.15	0.15	0.15
0.15	0.17	0.14	0.14	0.14	0.17	0.15	0.15	0.14	0.15	0.15	0.15
0.15	0.17	0.14	0.14	0.14	0.17	0.15	0.15	0.14	0.15	0.15	0.15
0.15	0.17	0.14	0.14	0.14	0.17	0.15	0.15	0.14	0.15	0.15	0.15
0.15	0.17	0.14	0.14	0.14	0.17	0.15	0.15	0.14	0.15	0.15	0.15
0.15	0.17	0.14	0.14	0.14	0.17	0.15	0.15	0.14	0.15	0.15	0.15
0.15	0.17	0.14	0.14	0.14	0.17	0.15	0.15	0.14	0.15	0.15	0.15
0.15	0.17	0.14	0.14	0.14	0.17	0.15	0.15	0.14	0.15	0.15	0.15
0.15	0.17	0.14	0.14	0.14	0.17	0.15	0.15	0.14	0.15	0.15	0.15
0.15	0.17	0.14	0.14	0.14	0.17	0.15	0.15	0.14	0.15	0.15	0.15
0.15	0.17	0.14	0.14	0.14	0.17	0.15	0.15	0.14	0.15	0.15	0.15
0.15	0.17	0.14	0.14	0.14	0.17	0.15	0.15	0.14	0.15	0.15	0.15
0.15	0.17	0.14	0.14	0.14	0.17	0.15	0.15	0.14	0.15	0.15	0.15
0.15	0.17	0.14	0.14	0.14	0.17	0.15	0.15	0.14	0.15	0.15	0.15
0.15	0.17	0.14	0.14	0.14	0.17	0.15	0.15	0.14	0.15	0.15	0.15
0.15	0.17	0.14	0.14	0.14	0.17	0.15	0.15	0.14	0.15	0.15	0.15
0.15	0.17	0.14	0.14	0.14	0.17	0.15	0.15	0.14	0.15	0.15	0.15
0.15	0.17	0.14	0.14	0.14	0.17	0.15	0.15	0.14	0.15	0.15	0.15
0.15	0.17	0.14	0.14	0.14	0.17	0.15	0.15	0.14	0.15	0.15	0.15
0.15	0.17	0.14	0.14	0.14	0.17	0.15	0.15	0.14	0.15	0.15	0.15
0.15	0.17	0.14	0.14	0.14	0.17	0.15	0.15	0.14	0.15	0.15	0.15
0.15	0.17	0.14	0.14	0.14	0.17	0.15	0.15	0.14	0.15	0.15	0.15
0.15	0.17	0.14	0.14	0.14	0.17	0.15	0.15	0.14	0.15	0.15	0.15
0.15	0.17	0.14	0.14	0.14	0.17	0.15	0.15	0.14	0.15	0.15	0.15
0.15	0.17	0.14	0.14	0.14	0.17	0.15	0.15	0.14	0.15	0.15	0.15
0.15	0.17	0.14	0.14	0.14	0.17	0.15	0.15	0.14	0.15	0.15	0.15
0.15	0.17	0.14	0.14	0.14	0.17	0.15	0.15	0.14	0.15	0.15	0.15
0.15	0.17	0.14	0.14	0.14	0.17	0.15	0.15	0.14	0.15	0.15	0.15
0.15	0.17	0.14	0.14	0.14	0.17	0.15	0.15	0.14	0.15	0.15	0.15
0.15	0.17	0.14	0.14	0.14	0.17	0.15	0.15	0.14	0.15	0.15	0.15
0.15	0.17	0.14	0.14	0.14	0.17	0.15	0.15	0.14	0.15	0.15	0.15
0.15	0.17	0.14	0.14	0.14	0.17	0.15	0.15	0.14	0.15	0.15	0.15
0.15	0.17	0.14	0.14	0.14	0.17	0.15	0.15	0.14	0.15	0.15	0.15
0.15	0.17	0.14	0.14	0.14	0.17	0.15	0.15	0.14	0.15	0.15	0.15
0.15	0.17	0.14	0.14	0.14	0.17	0.15	0.15	0.14	0.15	0.15	0.15
0.15	0.17	0.14	0.14	0.14	0.17	0.15	0.15	0.14	0.15	0.15	0.15
0.15	0.17	0.14	0.14	0.14	0.17	0.15	0.15	0.14	0.15	0.15	0.15
0.15	0.17	0.14	0.14	0.14	0.17	0.15	0.15	0.14	0.15	0.15	0.15
0.15	0.17	0.14	0.14	0.14	0.17	0.15	0.15	0.14	0.15	0.15	0.15
0.15	0.17	0.14	0.14	0.14	0.17	0.15	0.15	0.14	0.15	0.15	0.15
0.15	0.17	0.14	0.14	0.14	0.17	0.15	0.17	0.14	0.15	0.15	0.15
0.15	0.17	0.14	0.14	0.15	0.17	0.15	0.17	0.14	0.15	0.15	0.15
0.15	0.17	0.14	0.14	0.15	0.17	0.15	0.17	0.14	0.15	0.15	0.15
0.15	0.17	0.14	0.14	0.15	0.17	0.15	0.17	0.14	0.15	0.15	0.15
0.15	0.17	0.14	0.14	0.15	0.17	0.15	0.17	0.14	0.15	0.15	0.15
0.15	0.17	0.14	0.14	0.15	0.17	0.15	0.17	0.14	0.15	0.15	0.15
0.15	0.17	0.14	0.14	0.15	0.17	0.15	0.17	0.14	0.15	0.15	0.15
0.15	0.17	0.14	0.14	0.15	0.17	0.15	0.17	0.14	0.15	0.15	0.15
0.15	0.17	0.14	0.14	0.15	0.17	0.15	0.17	0.14	0.15	0.15	0.15
0.15	0.17	0.14	0.14	0.15	0.17	0.15	0.17	0.14	0.15	0.15	0.15
0.15	0.17	0.14	0.14	0.15	0.17	0.15	0.17	0.14	0.15	0.15	0.15
0.15	0.17	0.14	0.14	0.15	0.17	0.15	0.17	0.14	0.15	0.15	0.15
0.15	0.17	0.14	0.14	0.15	0.17	0.15	0.17	0.14	0.15	0.15	0.15
0.15	0.17	0.14	0.14	0.15	0.17	0.15	0.17	0.14	0.15	0.15	0.15
0.15	0.17	0.14	0.14	0.15	0.17	0.15	0.17	0.14	0.15	0.15	0.15
0.15	0.17	0.14	0.14	0.15	0.17	0.15	0.17	0.14	0.15	0.15	0.15
0.15	0.17	0.14	0.14	0.15	0.17	0.15	0.17	0.14	0.15	0.15	0.15
0.15	0.17	0.14	0.14	0.15	0.17	0.15	0.17	0.14	0.15	0.15	0.15
0.15	0.17	0.14	0.14	0.15	0.17	0.15	0.17	0.15	0.15	0.15	0.15
0.15	0.17	0.14	0.14	0.15	0.17	0.15	0.17	0.15	0.15	0.15	0.15
0.15	0.17	0.14	0.14	0.15	0.17	0.15	0.17	0.15	0.15	0.15	0.15
0.15	0.17	0.14	0.14	0.15	0.17	0.15	0.17	0.15	0.15	0.15	0.15
0.15	0.17	0.14	0.14	0.15	0.17	0.15	0.17	0.15	0.15	0.15	0.15
0.15	0.17	0.14	0.14	0.15	0.17	0.15	0.17	0.15	0.15	0.15	0.15
0.15	0.17	0.14	0.14	0.15	0.17	0.15	0.17	0.15	0.15	0.15	0.15
0.15	0.17	0.14	0.14	0.15	0.17	0.15	0.17	0.15	0.15	0.15	0.15
0.15	0.17	0.14	0.14	0.15	0.17	0.15	0.17	0.15	0.15	0.15	0.15
0.15	0.19	0.14	0.14	0.15	0.17	0.15	0.17	0.15	0.15	0.15	0.15
0.15	0.19	0.14	0.14	0.15	0.17	0.15	0.17	0.15	0.17	0.15	0.15
0.15	0.19	0.14	0.14	0.15	0.17	0.15	0.17	0.15	0.17	0.15	0.15
0.15	0.19	0.14	0.14	0.15	0.17	0.15	0.17	0.15	0.17	0.15	0.15
0.15	0.19	0.14	0.14	0.15	0.17	0.15	0.17	0.15	0.17	0.15	0.15
0.15	0.19	0.14	0.14	0.15	0.17	0.15	0.17	0.15	0.17	0.15	0.15
0.15	0.19	0.14	0.14	0.15	0.17	0.15	0.17	0.15	0.17	0.15	0.15
0.15	0.19	0.14	0.14	0.15	0.17	0.15	0.17	0.15	0.17	0.15	0.15
0.15	0.19	0.14	0.14	0.15	0.17	0.15	0.17	0.15	0.17	0.15	0.15
0.15	0.19	0.14	0.14	0.15	0.17	0.15	0.17	0.15	0.17	0.15	0.15
0.15	0.19	0.14	0.14	0.15	0.17	0.15	0.17	0.15	0.17	0.15	0.15
0.15	0.19	0.14	0.14	0.15	0.17	0.15	0.17	0.15	0.17	0.15	0.15
0.15	0.19	0.14	0.14	0.15	0.17	0.15	0.17	0.15	0.17	0.15	0.15
0.15	0.19	0.14	0.14	0.15	0.17	0.15	0.17	0.15	0.17	0.15	0.15
0.15	0.19	0.14	0.14	0.15	0.17	0.15	0.17	0.15	0.17	0.15	0.15
0.15	0.19	0.14	0.14	0.15	0.17	0.15	0.17	0.15	0.17	0.15	0.15
0.15	0.19	0.14	0.14	0.15	0.17	0.15	0.17	0.15	0.17	0.15	0.15
0.15	0.19	0.14	0.14	0.15	0.17	0.15	0.17	0.15	0.17	0.15	0.15
0.15	0.19	0.14	0.14	0.15	0.17	0.15	0.17	0.15	0.17	0.15	0.15
0.15	0.19	0.14	0.14	0.15	0.17	0.15	0.17	0.15	0.17	0.15	0.15
0.15	0.19	0.14	0.14	0.15	0.17	0.15	0.17	0.15	0.17	0.15	0.15
0.15	0.19	0.14	0.14	0.15	0.17	0.15	0.17	0.15	0.17	0.15	0.15
0.15	0.19	0.14	0.14	0.15	0.17	0.15	0.17	0.15	0.17	0.15	0.15
0.15	0.19	0.14	0.14	0.15	0.17	0.15	0.17	0.15	0.17	0.15	0.15
0.15	0.19	0.14	0.14	0.15	0.17	0.15	0.17	0.15	0.17	0.15	0.15
0.15	0.19	0.14	0.14	0.15	0.17	0.15	0.17	0.15	0.17	0.15	0.15
0.15	0.19	0.14	0.14	0.15	0.17	0.15	0.17	0.15	0.17	0.15	0.15
0.15	0.19	0.14	0.14	0.15	0.17	0.15	0.17	0.15	0.17	0.15	0.15
0.15	0.19	0.14	0.14	0.15	0.17	0.15	0.17	0.15	0.17	0.15	0.15
0.15	0.19	0.14	0.14	0.15	0.17	0.15	0.17	0.15	0.17	0.15	0.15
0.15	0.19	0.14	0.14	0.15	0.17	0.15	0.17	0.15	0.17	0.15	0.15
0.15	0.19	0.14	0.14	0.15	0.17	0.15	0.17	0.15	0.17	0.15	0.15
0.15	0.19	0.14	0.14	0.15	0.17	0.15	0.17	0.15	0.17	0.15	0.15
0.15	0.19	0.14	0.14	0.15	0.17	0.15	0.17	0.15	0.17	0.15	0.15
0.15	0.19	0.14	0.14	0.15	0.17	0.15	0.17	0.15	0.17	0.15	0.15
0.15	0.19	0.14	0.14	0.15	0.17	0.15	0.17	0.15	0.17	0.15	0.15
0.15	0.19	0.14	0.14	0.15	0.17	0.15	0.17	0.15	0.17	0.15	0.15
0.15	0.19	0.14	0.14	0.15	0.17	0.15	0.17	0.15	0.17	0.15	0.15
0.15	0.19	0.14	0.14	0.15	0.17	0.15	0.17	0.15	0.17	0.15	0.15
0.15	0.19	0.14	0.14	0.15	0.17	0.15	0.17	0.15	0.17	0.15	0.15
0.15	0.19	0.14	0.14	0.15	0.17	0.15	0.17	0.15	0.17	0.15	0.15
0.15	0.19	0.14	0.14	0.15	0.17	0.15	0.17	0.15	0.17	0.15	0.15
0.15	0.19	0.14	0.14	0.15	0.17	0.15	0.17	0.15	0.17	0.15	0.15
0.15	0.19	0.14	0.14	0.15	0.17	0.15	0.17	0.15	0.17	0.15	0.15
0.15	0.19	0.14	0.14	0.15	0.17	0.15	0.17	0.15	0.17	0.15	0.15
0.15	0.19	0.14	0.14	0.15	0.17	0.15	0.17	0.15	0.17	0.15	0.15
0.15	0.19	0.14	0.14	0.15	0.17	0.15	0.17	0.15	0.17	0.15	0.15
0.15	0.19	0.14	0.14	0.15	0.17	0.15	0.17	0.15	0.17	0.15	0.15
0.15	0.19	0.14	0.14	0.15	0.17	0.15	0.17	0.15	0.17	0.15	0.15
0.15	0.19	0.14	0.14	0.15	0.17	0.15	0.17	0.15	0.17	0.15	0.15
0.15	0.19	0.14	0.14	0.15	0.17	0.15	0.17	0.15	0.17	0.15	0.15
0.15	0.19	0.14	0.14	0.15	0.17	0.15	0.17	0.15	0.17	0.15	0.15
0.15	0.19	0.14	0.14	0.15	0.17	0.15	0.17	0.15	0.17	0.15	0.15
0.15	0.19	0.14	0.14	0.15	0.17	0.15	0.17	0.15	0.17	0.15	0.15
0.15	0.19	0.14	0.14	0.15	0.17	0.15	0.17	0.15	0.17	0.15	0.15
0.15	0.19	0.14	0.14	0.15	0.17	0.15	0.17	0.15	0.17	0.15	0.15
0.15	0.19	0.14	0.14	0.15	0.17	0.15	0.17	0.15	0.17	0.15	0.15
0.15	0.19	0.14	0.14	0.15	0.17	0.15	0.17	0.15	0.17	0.15	0.15
0.15	0.19	0.14	0.14	0.15	0.17	0.15	0.17	0.15	0.17	0.15	0.15
0.15	0.19	0.14	0.14	0.15	0.17	0.15	0.17	0.15	0.17	0.15	0.15
0.15	0.19	0.14	0.14	0.15	0.17	0.15	0.17	0.15	0.17	0.15	0.15
0.15	0.19	0.14	0.14	0.15	0.17	0.15	0.17	0.15	0.17	0.15	0.15
0.15	0.19	0.14	0.14	0.15	0.17	0.15	0.17	0.15	0.17	0.15	0.15
0.15	0.19	0.14	0.14	0.15	0.17	0.15	0.17	0.15	0.17	0.15	0.15
0.15	0.19	0.14	0.14	0.15	0.17	0.15	0.17	0.15	0.17	0.15	0.15
0.15	0.19	0.14	0.14	0.15	0.17	0.15	0.17	0.15	0.17	0.15	0.15
0.15	0.19	0.14	0.14	0.15	0.17	0.15	0.17	0.15	0.17	0.15	0.15
0.15	0.19	0.14	0.14	0.15	0.17	0.15	0.17	0.15	0.17	0.15	0.15
0.15	0.19	0.14	0.14	0.15	0.17	0.15	0.17	0.15	0.17	0.15	0.15
0.15	0.19	0.14	0.14	0.15	0.17	0.15	0.17	0.15	0.17	0.15	0.15
0.15	0.19	0.14	0.14	0.15	0.17	0.15	0.17	0.15	0.17	0.15	0.15
0.15	0.19	0.14	0.14	0.15	0.17	0.15	0.17	0.15	0.17	0.15	0.15
0.15	0.19	0.14	0.14	0.15	0.17	0.15	0.17	0.15	0.17	0.15	0.15
0.15	0.19	0.14	0.14	0.15	0.17	0.15	0.17	0.15	0.17	0.15	0.15
0.15	0.19	0.14	0.14	0.15	0.17	0.15	0.17	0.15	0.17	0.15	0.15
0.15	0.19	0.14	0.14	0.15	0.17	0.15	0.17	0.15	0.17	0.15	0.15
0.15	0.19	0.14	0.14	0.15	0.17	0.15	0.17	0.15	0.17	0.15	0.15
0.15	0.19	0.14	0.14	0.15	0.17	0.15	0.17	0.15	0.17	0.15	0.15
0.15	0.19	0.14	0.14	0.15	0.17	0.15	0.17	0.15	0.17	0.17	0.15
0.15	0.19	0.14	0.14	0.15	0.17	0.15	0.17	0.15	0.17	0.17	0.15
0.15	0.19	0.14	0.14	0.15	0.17	0.15	0.17	0.15	0.17	0.17	0.15
0.15	0.19	0.14	0.14	0.15	0.17	0.15	0.17	0.15	0.17	0.17	0.15
0.15	0.19	0.14	0.14	0.15	0.17	0.15	0.17	0.15	0.17	0.17	0.15
0.15	0.19	0.14	0.14	0.15	0.17	0.15	0.17	0.15	0.17	0.17	0.15
0.15	0.19	0.14	0.14	0.15	0.17	0.15	0.17	0.15	0.17	0.17	0.15
0.15	0.19	0.14	0.14	0.15	0.17	0.15	0.17	0.15	0.17	0.17	0.15
0.15	0.19	0.14	0.14	0.15	0.17	0.15	0.17	0.15	0.17	0.17	0.15
0.15	0.19	0.14	0.14	0.15	0.17	0.15	0.17	0.15	0.17	0.17	0.15
0.15	0.19	0.14	0.14	0.15	0.17	0.15	0.17	0.15	0.17	0.17	0.15
0.15	0.19	0.14	0.14	0.15	0.17	0.15	0.17	0.15	0.17	0.17	0.15
0.15	0.19	0.14	0.14	0.15	0.17	0.15	0.17	0.15	0.17	0.17	0.15
0.15	0.19	0.14	0.14	0.15	0.17	0.15	0.17	0.15	0.17	0.17	0.15
0.15	0.19	0.14	0.14	0.15	0.17	0.15	0.17	0.15	0.17	0.17	0.15
0.15	0.19	0.14	0.14	0.15	0.17	0.15	0.17	0.15	0.17	0.17	0.15
0.15	0.19	0.14	0.14	0.15	0.17	0.15	0.17	0.15	0.17	0.17	0.15
0.15	0.19	0.14	0.14	0.15	0.17	0.15	0.17	0.15	0.17	0.17	0.15
0.15	0.19	0.14	0.14	0.15	0.17	0.15	0.17	0.15	0.17	0.17	0.15
0.15	0.19	0.14	0.14	0.15	0.17	0.15	0.17	0.15	0.17	0.17	0.15
0.15	0.19	0.14	0.14	0.15	0.17	0.15	0.17	0.15	0.17	0.17	0.15
0.15	0.19	0.14	0.14	0.15	0.17	0.15	0.17	0.15	0.17	0.17	0.15
0.15	0.19	0.14	0.14	0.15	0.17	0.15	0.17	0.15	0.17	0.17	0.15
0.15	0.19	0.14	0.14	0.15	0.17	0.15	0.17	0.15	0.17	0.17	0.15
0.15	0.19	0.14	0.14	0.15	0.17	0.15	0.17	0.15	0.17	0.17	0.15
0.15	0.19	0.14	0.14	0.15	0.17	0.15	0.17	0.15	0.17	0.17	0.15
0.15	0.19	0.14	0.14	0.15	0.17	0.15	0.17	0.15	0.17	0.17	0.15
0.15	0.19	0.14	0.14	0.15	0.17	0.15	0.17	0.15	0.17	0.17	0.15
0.15	0.19	0.14	0.14	0.15	0.17	0.15	0.17	0.15	0.17	0.17	0.15
0.15	0.19	0.14	0.14	0.15	0.17	0.15	0.17	0.15	0.17	0.17	0.15
0.15	0.19	0.14	0.14	0.15	0.17	0.15	0.17	0.15	0.17	0.17	0.15
0.15	0.19	0.14	0.14	0.15	0.17	0.15	0.17	0.15	0.17	0.17	0.15
0.15	0.19	0.14	0.14	0.15	0.17	0.15	0.17	0.15	0.17	0.17	0.15
0.15	0.19	0.14	0.14	0.15	0.17	0.15	0.17	0.15	0.17	0.17	0.15
0.15	0.19	0.14	0.14	0.15	0.17	0.15	0.17	0.15	0.17	0.17	0.15
0.15	0.19	0.14	0.14	0.15	0.17	0.15	0.17	0.15	0.17	0.17	0.15
0.15	0.19	0.14	0.14	0.15	0.17	0.15	0.17	0.15	0.17	0.17	0.15
0.15	0.19	0.14	0.14	0.15	0.17	0.15	0.17	0.15	0.17	0.17	0.15
0.15	0.19	0.14	0.14	0.15	0.17	0.15	0.17	0.15	0.17	0.17	0.15
0.15	0.19	0.14	0.14	0.15	0.17	0.15	0.17	0.15	0.17	0.17	0.15
0.15	0.19	0.14	0.14	0.15	0.17	0.15	0.17	0.15	0.17	0.17	0.15
0.15	0.19	0.14	0.14	0.15	0.17	0.15	0.17	0.15	0.17	0.17	0.15
0.15	0.19	0.14	0.14	0.15	0.17	0.15	0.17	0.15	0.17	0.17	0.15
0.15	0.19	0.14	0.14	0.15	0.17	0.15	0.17	0.15	0.17	0.17	0.15
0.15	0.19	0.14	0.14	0.15	0.17	0.15	0.17	0.15	0.17	0.17	0.15
0.15	0.19	0.14	0.14	0.15	0.17	0.15	0.17	0.15	0.17	0.17	0.15
0.15	0.19	0.14	0.14	0.15	0.17	0.15	0.17	0.15	0.17	0.17	0.15
0.15	0.19	0.14	0.14	0.15	0.17	0.15	0.17	0.15	0.17	0.17	0.15
0.15	0.19	0.14	0.14	0.15	0.17	0.15	0.17	0.15	0.17	0.17	0.15
0.15	0.19	0.14	0.14	0.15	0.17	0.15	0.17	0.15	0.17	0.17	0.15
0.15	0.19	0.14	0.14	0.15	0.17	0.15	0.17	0.15	0.17	0.17	0.15
0.15	0.19	0.14	0.14	0.15	0.17	0.15	0.17	0.15	0.17	0.17	0.15
0.15	0.19	0.14	0.14	0.15	0.17	0.15	0.17	0.15	0.17	0.17	0.15
0.15	0.19	0.14	0.14	0.15	0.17	0.15	0.17	0.15	0.17	0.17	0.15
0.15	0.19	0.14	0.14	0.15	0.17	0.15	0.17	0.15	0.17	0.17	0.15
0.15	0.19	0.14	0.14	0.15	0.17	0.15	0.17	0.15	0.17	0.17	0.15
0.15	0.19	0.14	0.14	0.15	0.17	0.15	0.17	0.15	0.17	0.17	0.15
0.15	0.19	0.14	0.14	0.15	0.17	0.15	0.17	0.15	0.17	0.17	0.15
0.15	0.19	0.14	0.14	0.15	0.17	0.15	0.17	0.15	0.17	0.17	0.15
0.15	0.19	0.14	0.14	0.15	0.17	0.15	0.17	0.15	0.17	0.17	0.15
0.15	0.19	0.14	0.14	0.15	0.17	0.15	0.17	0.15	0.17	0.17	0.15
0.15	0.19	0.14	0.14	0.15	0.17	0.15	0.17	0.15	0.17	0.17	0.15
0.15	0.19	0.14	0.14	0.15	0.17	0.15	0.17	0.15	0.17	0.17	0.15
0.15	0.19	0.14	0.14	0.15	0.17	0.15	0.17	0.15	0.17	0.17	0.15
0.15	0.19	0.14	0.14	0.15	0.17	0.15	0.17	0.15	0.17	0.17	0.15
0.15	0.19	0.14	0.14	0.15	0.17	0.15	0.17	0.15	0.17	0.17	0.15
0.15	0.19	0.14	0.14	0.15	0.17	0.15	0.17	0.15	0.17	0.17	0.15
0.15	0.19	0.14	0.14	0.15	0.17	0.15	0.17	0.15	0.17	0.17	0.15
0.15	0.19	0.14	0.14	0.15	0.17	0.15	0.17	0.15	0.17	0.17	0.15
0.15	0.19	0.14	0.14	0.15	0.17	0.15	0.17	0.15	0.17	0.17	0.15
0.15	0.19	0.14	0.14	0.15	0.17	0.15	0.17	0.15	0.17	0.17	0.15
0.15	0.19	0.14	0.14	0.15	0.17	0.15	0.17	0.15	0.17	0.17	0.15
0.15	0.19	0.14	0.14	0.15	0.17	0.15	0.17	0.15	0.17	0.17	0.15
0.15	0.19	0.14	0.14	0.15	0.17	0.15	0.17	0.15	0.17	0.17	0.15
0.15	0.19	0.14	0.14	0.15	0.17	0.15	0.17	0.15	0.17	0.17	0.15
0.15	0.19	0.14	0.14	0.15	0.17	0.15	0.17	0.15	0.17	0.17	0.15
0.15	0.19	0.14	0.14	0.15	0.17	0.15	0.17	0.15	0.17	0.17	0.15
0.15	0.19	0.14	0.14	0.15	0.17	0.15	0.17	0.15	0.17	0.17	0.15
0.15	0.19	0.14	0.14	0.15	0.17	0.15	0.17	0.15	0.17	0.17	0.15
0.15	0.19	0.14	0.14	0.15	0.17	0.15	0.17	0.15	0.17	0.17	0.15
0.15	0.19	0.14	0.14	0.15	0.17	0.15	0.17	0.15	0.17	0.17	0.15
0.15	0.19	0.14	0.14	0.15	0.17	0.15	0.17	0.15	0.17	0.17	0.15
0.15	0.19	0.14	0.14	0.15	0.17	0.15	0.17	0.15	0.17	0.17	0.15
0.15	0.19	0.14	0.14	0.15	0.17	0.15	0.17	0.15	0.17	0.17	0.15
0.15	0.19	0.14	0.14	0.15	0.17	0.15	0.17	0.15	0.17	0.17	0.15
0.15	0.19	0.14	0.14	0.15	0.17	0.15	0.17	0.15	0.17	0.17	0.15
0.15	0.19	0.14	0.14	0.15	0.17	0.15	0.17	0.15	0.17	0.17	0.15
0.15	0.19	0.14	0.14	0.15	0.17	0.15	0.17	0.15	0.17	0.17	0.15
0.15	0.19	0.14	0.14	0.15	0.17	0.15	0.17	0.15	0.17	0.17	0.15
0.15	0.19	0.14	0.14	0.15	0.17	0.15	0.17	0.15	0.17	0.17	0.15
0.15	0.19	0.14	0.14	0.15	0.17	0.15	0.17	0.15	0.17	0.17	0.15
0.15	0.19	0.14	0.14	0.15	0.17	0.15	0.17	0.15	0.17	0.17	0.15
0.15	0.19	0.14	0.14	0.15	0.17	0.15	0.17	0.15	0.17	0.17	0.15
0.15	0.19	0.14	0.14	0.15	0.17	0.15	0.17	0.15	0.17	0.17	0.15
0.15	0.19	0.14	0.14	0.15	0.17	0.15	0.17	0.15	0.17	0.17	0.15
0.15	0.19	0.14	0.14	0.15	0.17	0.15	0.17	0.15	0.17	0.17	0.15
0.15	0.19	0.14	0.14	0.15	0.17	0.15	0.17	0.15	0.17	0.17	0.15
0.15	0.19	0.14	0.14	0.15	0.17	0.15	0.17	0.15	0.17	0.17	0.15
0.15	0.19	0.14	0.14	0.15	0.17	0.15	0.17	0.15	0.17	0.17	0.15
0.15	0.19	0.14	0.14	0.15	0.17	0.15	0.17	0.15	0.17	0.17	0.15
0.15	0.19	0.14	0.14	0.15	0.17	0.15	0.17	0.15	0.17	0.17	0.15
0.15	0.19	0.14	0.14	0.15	0.17	0.15	0.17	0.15	0.17	0.17	0.15
0.15	0.19	0.14	0.14	0.15	0.17	0.15	0.17	0.15	0.17	0.17	0.15
0.15	0.19	0.14	0.14	0.15	0.17	0.15	0.17	0.15	0.17	0.17	0.15
0.15	0.19	0.14	0.14	0.15	0.17	0.15	0.17	0.15	0.17	0.17	0.15
0.15	0.19	0.14	0.14	0.15	0.17	0.15	0.17	0.15	0.17	0.17	0.15
0.15	0.19	0.14	0.14	0.15	0.17	0.15	0.17	0.15	0.17	0.17	0.15
0.15	0.19	0.14	0.14	0.15	0.17	0.15	0.17	0.15	0.17	0.17	0.15
0.15	0.19	0.14	0.14	0.15	0.17	0.15	0.17	0.15	0.17	0.17	0.15
0.15	0.19	0.14	0.14	0.15	0.17	0.15	0.17	0.15	0.17	0.17	0.15
0.15	0.19	0.14	0.14	0.15	0.17	0.15	0.17	0.15	0.17	0.17	0.15
0.15	0.19	0.14	0.14	0.15	0.17	0.15	0.17	0.15	0.17	0.17	0.15
0.15	0.19	0.14	0.14	0.15	0.17	0.15	0.17	0.15	0.17	0.17	0.15
0.15	0.19	0.14	0.14	0.15	0.17	0.15	0.17	0.15	0.17	0.17	0.15
0.15	0.19	0.14	0.14	0.15	0.17	0.15	0.17	0.15	0.17	0.17	0.15
0.15	0.19	0.14	0.14	0.15	0.17	0.15	0.17	0.15	0.17	0.17	0.15
0.15	0.19	0.14	0.14	0.15	0.19	0.15	0.17	0.15	0.17	0.17	0.15
0.15	0.19	0.14	0.14	0.15	0.19	0.15	0.17	0.15	0.17	0.17	0.15
0.15	0.19	0.14	0.14	0.15	0.19	0.15	0.17	0.15	0.17	0.17	0.15
0.15	0.19	0.14	0.14	0.15	0.19	0.15	0.17	0.15	0.17	0.17	0.15
0.15	0.19	0.14	0.14	0.15	0.19	0.15	0.17	0.15	0.17	0.17	0.15
0.15	0.19	0.14	0.14	0.15	0.19	0.15	0.17	0.15	0.17	0.17	0.15
0.15	0.19	0.14	0.14	0.15	0.19	0.15	0.17	0.15	0.17	0.17	0.15
0.15	0.19	0.14	0.14	0.15	0.19	0.15	0.17	0.15	0.17	0.17	0.15
0.15	0.19	0.14	0.14	0.15	0.19	0.15	0.17	0.15	0.17	0.17	0.15
0.15	0.19	0.14	0.14	0.15	0.19	0.15	0.17	0.15	0.17	0.17	0.15
0.15	0.19	0.14	0.14	0.15	0.19	0.15	0.17	0.15	0.17	0.17	0.15
0.15	0.19	0.14	0.14	0.15	0.19	0.15	0.17	0.15	0.17	0.17	0.15
0.15	0.19	0.14	0.14	0.15	0.19	0.15	0.17	0.15	0.17	0.17	0.15
0.15	0.19	0.14	0.14	0.15	0.19	0.15	0.17	0.15	0.17	0.17	0.15
0.15	0.19	0.14	0.14	0.15	0.19	0.15	0.17	0.15	0.17	0.17	0.15
0.15	0.19	0.14	0.14	0.15	0.19	0.15	0.17	0.15	0.17	0.17	0.15
0.15	0.19	0.14	0.14	0.15	0.19	0.15	0.17	0.15	0.17	0.17	0.15
0.15	0.19	0.14	0.14	0.15	0.19	0.15	0.17	0.15	0.17	0.17	0.15
0.15	0.19	0.14	0.14	0.15	0.19	0.15	0.17	0.15	0.17	0.17	0.15
0.15	0.19	0.14	0.14	0.15	0.19	0.15	0.17	0.15	0.17	0.17	0.15
0.15	0.19	0.14	0.14	0.15	0.19	0.15	0.17	0.15	0.17	0.17	0.15
0.15	0.19	0.14	0.14	0.15	0.19	0.15	0.17	0.15	0.17	0.17	0.15
0.15	0.19	0.14	0.14	0.15	0.19	0.15	0.17	0.15	0.17	0.17	0.15
0.15	0.19	0.14	0.14	0.15	0.19	0.15	0.17	0.15	0.17	0.17	0.15
0.15	0.19	0.14	0.14	0.15	0.19	0.15	0.17	0.15	0.17	0.17	0.15
0.15	0.19	0.14	0.14	0.15	0.19	0.15	0.17	0.15	0.17	0.17	0.15
0.15	0.19	0.14	0.14	0.15	0.19	0.15	0.17	0.15	0.17	0.17	0.15
0.15	0.19	0.14	0.14	0.15	0.19	0.15	0.17	0.15	0.17	0.17	0.15
0.15	0.19	0.14	0.14	0.15	0.19	0.15	0.17	0.15	0.17	0.17	0.15
0.15	0.19	0.14	0.14	0.15	0.19	0.15	0.17	0.15	0.17	0.17	0.15
0.15	0.19	0.14	0.14	0.15	0.19	0.15	0.17	0.15	0.17	0.17	0.15
0.15	0.19	0.14	0.14	0.15	0.19	0.15	0.17	0.15	0.17	0.17	0.15
0.15	0.19	0.14	0.14	0.15	0.19	0.15	0.17	0.15	0.17	0.17	0.15
0.15	0.19	0.14	0.14	0.15	0.19	0.15	0.19	0.15	0.17	0.17	0.15
0.15	0.19	0.14	0.14	0.15	0.19	0.15	0.19	0.15	0.17	0.17	0.15
0.15	0.19	0.14	0.14	0.15	0.19	0.15	0.19	0.15	0.17	0.17	0.15
0.15	0.19	0.14	0.14	0.15	0.19	0.15	0.19	0.15	0.17	0.17	0.15
0.15	0.19	0.14	0.14	0.15	0.19	0.15	0.19	0.15	0.17	0.17	0.15
0.15	0.19	0.14	0.14	0.15	0.19	0.15	0.19	0.15	0.17	0.17	0.15
0.15	0.19	0.14	0.14	0.15	0.19	0.15	0.19	0.15	0.19	0.17	0.15
0.15	0.19	0.14	0.14	0.15	0.19	0.15	0.19	0.15	0.19	0.17	0.15
0.15	0.19	0.14	0.14	0.15	0.19	0.15	0.19	0.15	0.19	0.17	0.15
0.15	0.19	0.14	0.14	0.15	0.19	0.15	0.19	0.15	0.19	0.17	0.15
0.15	0.19	0.14	0.14	0.15	0.19	0.15	0.19	0.15	0.19	0.17	0.15
0.15	0.19	0.14	0.14	0.15	0.19	0.15	0.19	0.15	0.19	0.17	0.15
0.15	0.19	0.14	0.14	0.15	0.19	0.15	0.19	0.15	0.19	0.17	0.15
0.15	0.19	0.14	0.14	0.15	0.19	0.15	0.19	0.15	0.19	0.17	0.15
0.15	0.19	0.14	0.14	0.15	0.19	0.15	0.19	0.15	0.19	0.17	0.15
0.15	0.19	0.14	0.14	0.15	0.19	0.15	0.19	0.15	0.19	0.17	0.15
0.15	0.19	0.14	0.14	0.15	0.19	0.15	0.19	0.15	0.19	0.17	0.15
0.15	0.19	0.14	0.14	0.15	0.19	0.15	0.19	0.15	0.19	0.17	0.15
0.15	0.19	0.14	0.14	0.15	0.19	0.15	0.19	0.15	0.19	0.17	0.15
0.15	0.19	0.14	0.14	0.15	0.19	0.15	0.19	0.15	0.19	0.17	0.15
0.15	0.19	0.14	0.14	0.15	0.19	0.15	0.19	0.15	0.19	0.17	0.15
0.15	0.19	0.14	0.14	0.15	0.19	0.15	0.19	0.15	0.19	0.17	0.15
0.15	0.19	0.14	0.14	0.15	0.19	0.17	0.19	0.15	0.19	0.17	0.15
0.15	0.19	0.14	0.14	0.15	0.19	0.17	0.19	0.15	0.19	0.17	0.15
0.15	0.19	0.14	0.14	0.15	0.19	0.17	0.19	0.15	0.19	0.17	0.15
0.15	0.19	0.14	0.14	0.15	0.19	0.17	0.19	0.15	0.19	0.17	0.15
0.15	0.19	0.14	0.14	0.15	0.19	0.17	0.19	0.15	0.19	0.17	0.15
0.15	0.2	0.14	0.14	0.15	0.19	0.17	0.19	0.15	0.19	0.17	0.15
0.15	0.2	0.14	0.14	0.15	0.19	0.17	0.19	0.15	0.19	0.17	0.15
0.15	0.2	0.14	0.14	0.15	0.19	0.17	0.19	0.15	0.19	0.17	0.15
0.15	0.2	0.14	0.14	0.15	0.19	0.17	0.19	0.15	0.19	0.17	0.15
0.15	0.2	0.14	0.14	0.15	0.19	0.17	0.19	0.15	0.19	0.17	0.15
0.15	0.2	0.14	0.14	0.15	0.19	0.17	0.19	0.15	0.19	0.17	0.15
0.15	0.2	0.14	0.14	0.15	0.19	0.17	0.19	0.15	0.19	0.17	0.15
0.15	0.2	0.14	0.14	0.15	0.19	0.17	0.19	0.15	0.19	0.17	0.15
0.15	0.2	0.15	0.14	0.15	0.19	0.17	0.19	0.15	0.19	0.17	0.15
0.15	0.2	0.15	0.14	0.15	0.19	0.17	0.19	0.15	0.19	0.17	0.15
0.15	0.2	0.15	0.14	0.15	0.19	0.17	0.19	0.15	0.19	0.17	0.15
0.15	0.2	0.15	0.14	0.15	0.19	0.17	0.19	0.15	0.19	0.17	0.15
0.15	0.2	0.15	0.14	0.15	0.19	0.17	0.19	0.15	0.19	0.17	0.15
0.15	0.2	0.15	0.14	0.15	0.19	0.17	0.19	0.15	0.19	0.17	0.15
0.15	0.2	0.15	0.14	0.15	0.19	0.17	0.19	0.15	0.19	0.17	0.15
0.15	0.2	0.15	0.14	0.15	0.19	0.17	0.19	0.15	0.19	0.17	0.15
0.15	0.2	0.15	0.14	0.15	0.19	0.17	0.19	0.15	0.19	0.17	0.15
0.15	0.2	0.15	0.14	0.15	0.19	0.17	0.19	0.15	0.19	0.17	0.15
0.15	0.2	0.15	0.14	0.15	0.19	0.17	0.19	0.15	0.19	0.17	0.15
0.15	0.2	0.15	0.14	0.15	0.19	0.17	0.19	0.15	0.19	0.17	0.15
0.15	0.2	0.15	0.14	0.15	0.19	0.17	0.19	0.15	0.19	0.17	0.15
0.15	0.2	0.15	0.14	0.15	0.19	0.17	0.19	0.15	0.19	0.17	0.15
0.15	0.2	0.15	0.14	0.15	0.19	0.17	0.19	0.15	0.19	0.17	0.15
0.15	0.2	0.15	0.14	0.15	0.19	0.17	0.19	0.15	0.19	0.17	0.17
0.15	0.2	0.15	0.14	0.15	0.19	0.17	0.19	0.15	0.19	0.17	0.17
0.15	0.2	0.15	0.14	0.15	0.19	0.17	0.19	0.15	0.19	0.17	0.17
0.15	0.2	0.15	0.14	0.15	0.19	0.17	0.19	0.15	0.19	0.17	0.17
0.15	0.2	0.15	0.14	0.15	0.19	0.17	0.19	0.15	0.19	0.17	0.17
0.15	0.2	0.15	0.14	0.15	0.19	0.17	0.19	0.15	0.19	0.17	0.17
0.15	0.2	0.15	0.14	0.15	0.19	0.17	0.19	0.15	0.19	0.17	0.17
0.15	0.2	0.15	0.14	0.15	0.19	0.17	0.19	0.15	0.19	0.17	0.17
0.15	0.2	0.15	0.14	0.15	0.19	0.17	0.19	0.15	0.19	0.17	0.17
0.15	0.2	0.15	0.14	0.15	0.19	0.17	0.19	0.15	0.19	0.17	0.17
0.15	0.2	0.15	0.14	0.15	0.19	0.17	0.19	0.15	0.19	0.17	0.17
0.15	0.2	0.15	0.14	0.15	0.19	0.17	0.19	0.15	0.19	0.17	0.17
0.15	0.2	0.15	0.14	0.15	0.19	0.17	0.19	0.15	0.19	0.17	0.17
0.15	0.2	0.15	0.14	0.15	0.19	0.17	0.19	0.15	0.19	0.17	0.17
0.15	0.2	0.15	0.14	0.15	0.19	0.17	0.19	0.15	0.19	0.17	0.17
0.15	0.2	0.15	0.14	0.15	0.19	0.17	0.19	0.15	0.19	0.17	0.17
0.15	0.2	0.15	0.14	0.15	0.19	0.17	0.19	0.15	0.19	0.17	0.17
0.15	0.2	0.15	0.14	0.15	0.19	0.17	0.19	0.15	0.19	0.17	0.17
0.15	0.2	0.15	0.14	0.15	0.19	0.17	0.19	0.15	0.19	0.17	0.17
0.15	0.2	0.15	0.14	0.15	0.19	0.17	0.19	0.15	0.19	0.17	0.17
0.15	0.2	0.15	0.14	0.15	0.19	0.17	0.19	0.15	0.19	0.17	0.17
0.15	0.2	0.15	0.14	0.15	0.19	0.17	0.19	0.15	0.19	0.17	0.17
0.15	0.2	0.15	0.14	0.15	0.19	0.17	0.19	0.15	0.19	0.17	0.17
0.15	0.2	0.15	0.14	0.15	0.19	0.17	0.19	0.15	0.19	0.17	0.17
0.15	0.2	0.15	0.14	0.15	0.19	0.17	0.19	0.15	0.19	0.17	0.17
0.15	0.2	0.15	0.14	0.15	0.19	0.17	0.19	0.15	0.19	0.17	0.17
0.15	0.2	0.15	0.14	0.15	0.19	0.17	0.19	0.15	0.19	0.17	0.17
0.15	0.2	0.15	0.14	0.15	0.19	0.17	0.19	0.15	0.19	0.17	0.17
0.15	0.2	0.15	0.14	0.15	0.19	0.17	0.19	0.15	0.19	0.17	0.17
0.15	0.2	0.15	0.14	0.15	0.19	0.17	0.19	0.15	0.19	0.17	0.17
0.15	0.2	0.15	0.14	0.15	0.19	0.17	0.19	0.15	0.19	0.17	0.17
0.15	0.2	0.15	0.14	0.15	0.19	0.17	0.19	0.17	0.19	0.17	0.17
0.15	0.2	0.15	0.14	0.15	0.19	0.17	0.19	0.17	0.19	0.17	0.17
0.15	0.2	0.15	0.14	0.15	0.19	0.17	0.19	0.17	0.19	0.17	0.17
0.15	0.2	0.15	0.14	0.15	0.19	0.17	0.19	0.17	0.19	0.17	0.17
0.15	0.2	0.15	0.14	0.15	0.19	0.17	0.19	0.17	0.19	0.17	0.17
0.15	0.2	0.15	0.14	0.15	0.19	0.17	0.19	0.17	0.19	0.17	0.17
0.15	0.2	0.15	0.14	0.15	0.19	0.17	0.19	0.17	0.19	0.17	0.17
0.15	0.2	0.15	0.14	0.15	0.19	0.17	0.19	0.17	0.19	0.17	0.17
0.15	0.2	0.15	0.14	0.15	0.19	0.17	0.19	0.17	0.19	0.17	0.17
0.15	0.2	0.15	0.14	0.15	0.19	0.17	0.19	0.17	0.19	0.17	0.17
0.15	0.2	0.15	0.14	0.15	0.19	0.17	0.19	0.17	0.19	0.17	0.17
0.15	0.2	0.15	0.14	0.15	0.19	0.17	0.19	0.17	0.19	0.17	0.17
0.15	0.2	0.15	0.14	0.15	0.19	0.17	0.19	0.17	0.19	0.17	0.17
0.15	0.2	0.15	0.15	0.15	0.19	0.17	0.19	0.17	0.19	0.17	0.17
0.15	0.2	0.15	0.15	0.15	0.19	0.17	0.19	0.17	0.19	0.17	0.17
0.15	0.2	0.15	0.15	0.15	0.19	0.17	0.19	0.17	0.19	0.17	0.17
0.15	0.2	0.15	0.15	0.15	0.19	0.17	0.19	0.17	0.19	0.17	0.17
0.15	0.2	0.15	0.15	0.15	0.19	0.17	0.19	0.17	0.19	0.17	0.17
0.15	0.2	0.15	0.15	0.15	0.19	0.17	0.19	0.17	0.19	0.17	0.17
0.15	0.2	0.15	0.15	0.15	0.19	0.17	0.19	0.17	0.19	0.17	0.17
0.15	0.2	0.15	0.15	0.15	0.19	0.17	0.19	0.17	0.19	0.17	0.17
0.15	0.2	0.15	0.15	0.15	0.19	0.17	0.19	0.17	0.19	0.17	0.17
0.15	0.2	0.15	0.15	0.15	0.19	0.17	0.19	0.17	0.19	0.17	0.17
0.15	0.2	0.15	0.15	0.15	0.19	0.17	0.19	0.17	0.19	0.17	0.17
0.15	0.2	0.15	0.15	0.15	0.19	0.17	0.19	0.17	0.19	0.17	0.17
0.15	0.2	0.15	0.15	0.15	0.19	0.17	0.19	0.17	0.19	0.19	0.17
0.15	0.2	0.15	0.15	0.15	0.19	0.17	0.19	0.17	0.19	0.19	0.17
0.15	0.2	0.15	0.15	0.15	0.19	0.17	0.19	0.17	0.19	0.19	0.17
0.15	0.2	0.15	0.15	0.15	0.19	0.17	0.19	0.17	0.19	0.19	0.17
0.15	0.2	0.15	0.15	0.15	0.19	0.17	0.19	0.17	0.19	0.19	0.17
0.15	0.2	0.15	0.15	0.15	0.19	0.17	0.19	0.17	0.19	0.19	0.17
0.15	0.2	0.15	0.15	0.15	0.19	0.17	0.19	0.17	0.19	0.19	0.17
0.15	0.2	0.15	0.15	0.15	0.19	0.17	0.19	0.17	0.19	0.19	0.17
0.15	0.2	0.15	0.15	0.15	0.19	0.17	0.19	0.17	0.19	0.19	0.17
0.15	0.2	0.15	0.15	0.15	0.19	0.17	0.19	0.17	0.19	0.19	0.17
0.15	0.2	0.15	0.15	0.15	0.19	0.17	0.19	0.17	0.19	0.19	0.17
0.15	0.2	0.15	0.15	0.15	0.19	0.17	0.19	0.17	0.19	0.19	0.17
0.15	0.2	0.15	0.15	0.15	0.19	0.17	0.19	0.17	0.19	0.19	0.17
0.15	0.2	0.15	0.15	0.15	0.19	0.17	0.19	0.17	0.19	0.19	0.17
0.15	0.2	0.15	0.15	0.15	0.19	0.17	0.19	0.17	0.19	0.19	0.17
0.15	0.2	0.15	0.15	0.15	0.19	0.17	0.19	0.17	0.19	0.19	0.17
0.15	0.2	0.15	0.15	0.15	0.19	0.17	0.19	0.17	0.19	0.19	0.17
0.15	0.2	0.15	0.15	0.15	0.19	0.17	0.19	0.17	0.19	0.19	0.17
0.15	0.2	0.15	0.15	0.15	0.19	0.17	0.19	0.17	0.19	0.19	0.17
0.15	0.2	0.15	0.15	0.15	0.19	0.17	0.19	0.17	0.19	0.19	0.17
0.15	0.2	0.15	0.15	0.15	0.19	0.17	0.19	0.17	0.19	0.19	0.17
0.15	0.2	0.15	0.15	0.15	0.19	0.17	0.19	0.17	0.19	0.19	0.17
0.15	0.2	0.15	0.15	0.15	0.19	0.17	0.19	0.17	0.19	0.19	0.17
0.15	0.2	0.15	0.15	0.15	0.19	0.17	0.19	0.17	0.19	0.19	0.17
0.15	0.2	0.15	0.15	0.15	0.19	0.17	0.19	0.17	0.19	0.19	0.17
0.15	0.2	0.15	0.15	0.15	0.19	0.17	0.19	0.17	0.19	0.19	0.17
0.15	0.2	0.15	0.15	0.15	0.19	0.17	0.19	0.17	0.19	0.19	0.17
0.15	0.2	0.15	0.15	0.15	0.19	0.17	0.19	0.17	0.19	0.19	0.17
0.15	0.2	0.15	0.15	0.15	0.19	0.17	0.19	0.17	0.19	0.19	0.17
0.15	0.2	0.15	0.15	0.15	0.19	0.17	0.19	0.17	0.19	0.19	0.17
0.15	0.2	0.15	0.15	0.15	0.19	0.17	0.19	0.17	0.19	0.19	0.17
0.15	0.2	0.15	0.15	0.15	0.19	0.17	0.19	0.17	0.19	0.19	0.17
0.15	0.2	0.15	0.15	0.15	0.19	0.17	0.19	0.17	0.19	0.19	0.17
0.15	0.2	0.15	0.15	0.15	0.19	0.17	0.19	0.17	0.19	0.19	0.17
0.15	0.2	0.15	0.15	0.15	0.19	0.17	0.19	0.17	0.19	0.19	0.17
0.15	0.2	0.15	0.15	0.15	0.19	0.17	0.19	0.17	0.19	0.19	0.17
0.15	0.2	0.15	0.15	0.15	0.19	0.17	0.19	0.17	0.19	0.19	0.17
0.15	0.2	0.15	0.15	0.15	0.19	0.17	0.19	0.17	0.19	0.19	0.17
0.15	0.2	0.15	0.15	0.15	0.19	0.17	0.19	0.17	0.19	0.19	0.17
0.15	0.2	0.15	0.15	0.15	0.19	0.17	0.19	0.17	0.19	0.19	0.17
0.15	0.2	0.15	0.15	0.15	0.19	0.17	0.19	0.17	0.19	0.19	0.17
0.15	0.2	0.15	0.15	0.15	0.19	0.17	0.19	0.17	0.19	0.19	0.17
0.15	0.2	0.15	0.15	0.15	0.19	0.17	0.19	0.17	0.19	0.19	0.17
0.15	0.2	0.15	0.15	0.15	0.19	0.17	0.19	0.17	0.19	0.19	0.17
0.15	0.2	0.15	0.15	0.15	0.19	0.17	0.19	0.17	0.19	0.19	0.17
0.15	0.2	0.15	0.15	0.15	0.19	0.17	0.19	0.17	0.19	0.19	0.17
0.17	0.2	0.15	0.15	0.15	0.19	0.17	0.19	0.17	0.19	0.19	0.17
0.17	0.2	0.15	0.15	0.15	0.19	0.17	0.19	0.17	0.19	0.19	0.17
0.17	0.2	0.15	0.15	0.15	0.19	0.17	0.19	0.17	0.19	0.19	0.17
0.17	0.2	0.15	0.15	0.15	0.19	0.17	0.19	0.17	0.19	0.19	0.17
0.17	0.2	0.15	0.15	0.15	0.19	0.17	0.19	0.17	0.19	0.19	0.17
0.17	0.2	0.15	0.15	0.15	0.19	0.17	0.19	0.17	0.19	0.19	0.17
0.17	0.2	0.15	0.15	0.15	0.19	0.17	0.19	0.17	0.19	0.19	0.17
0.17	0.2	0.15	0.15	0.15	0.19	0.17	0.19	0.17	0.19	0.19	0.17
0.17	0.2	0.15	0.15	0.15	0.19	0.17	0.19	0.17	0.19	0.19	0.17
0.17	0.2	0.15	0.15	0.15	0.19	0.17	0.19	0.17	0.19	0.19	0.17
0.17	0.2	0.15	0.15	0.15	0.19	0.17	0.19	0.17	0.19	0.19	0.17
0.17	0.2	0.15	0.15	0.15	0.19	0.17	0.19	0.17	0.19	0.19	0.17
0.17	0.2	0.15	0.15	0.15	0.19	0.17	0.19	0.17	0.19	0.19	0.17
0.17	0.2	0.15	0.15	0.15	0.19	0.17	0.19	0.17	0.19	0.19	0.17
0.17	0.2	0.15	0.15	0.17	0.19	0.17	0.19	0.17	0.19	0.19	0.17
0.17	0.2	0.15	0.15	0.17	0.19	0.17	0.19	0.17	0.19	0.19	0.17
0.17	0.2	0.15	0.15	0.17	0.19	0.17	0.19	0.17	0.19	0.19	0.17
0.17	0.2	0.15	0.15	0.17	0.19	0.17	0.19	0.17	0.19	0.19	0.17
0.17	0.2	0.15	0.15	0.17	0.19	0.17	0.19	0.17	0.19	0.19	0.17
0.17	0.2	0.15	0.15	0.17	0.19	0.17	0.19	0.17	0.19	0.19	0.17
0.17	0.2	0.15	0.15	0.17	0.19	0.17	0.19	0.17	0.19	0.19	0.17
0.17	0.2	0.15	0.15	0.17	0.19	0.17	0.19	0.17	0.19	0.19	0.17
0.17	0.2	0.15	0.15	0.17	0.19	0.17	0.19	0.17	0.19	0.19	0.17
0.17	0.2	0.15	0.15	0.17	0.19	0.17	0.19	0.17	0.19	0.19	0.17
0.17	0.2	0.15	0.15	0.17	0.19	0.17	0.19	0.17	0.19	0.19	0.17
0.17	0.2	0.15	0.15	0.17	0.19	0.17	0.19	0.17	0.19	0.19	0.17
0.17	0.2	0.15	0.15	0.17	0.19	0.17	0.19	0.17	0.19	0.19	0.17
0.17	0.2	0.15	0.15	0.17	0.19	0.17	0.19	0.17	0.19	0.19	0.17
0.17	0.2	0.15	0.15	0.17	0.19	0.17	0.19	0.17	0.19	0.19	0.17
0.17	0.2	0.15	0.15	0.17	0.19	0.17	0.19	0.17	0.19	0.19	0.17
0.17	0.2	0.15	0.15	0.17	0.19	0.17	0.19	0.17	0.19	0.19	0.17
0.17	0.2	0.15	0.15	0.17	0.19	0.17	0.19	0.17	0.19	0.19	0.17
0.17	0.2	0.15	0.15	0.17	0.19	0.17	0.19	0.17	0.19	0.19	0.17
0.17	0.2	0.15	0.15	0.17	0.19	0.17	0.19	0.17	0.19	0.19	0.17
0.17	0.2	0.15	0.15	0.17	0.19	0.17	0.19	0.17	0.19	0.19	0.17
0.17	0.2	0.15	0.15	0.17	0.19	0.17	0.19	0.17	0.19	0.19	0.17
0.17	0.2	0.15	0.15	0.17	0.19	0.17	0.19	0.17	0.19	0.19	0.17
0.17	0.2	0.15	0.15	0.17	0.19	0.17	0.19	0.17	0.19	0.19	0.17
0.17	0.2	0.15	0.15	0.17	0.19	0.17	0.19	0.17	0.19	0.19	0.17
0.17	0.2	0.15	0.15	0.17	0.19	0.17	0.19	0.17	0.19	0.19	0.17
0.17	0.2	0.15	0.15	0.17	0.19	0.17	0.19	0.17	0.19	0.19	0.17
0.17	0.2	0.15	0.15	0.17	0.19	0.17	0.19	0.17	0.19	0.19	0.17
0.17	0.2	0.15	0.15	0.17	0.19	0.17	0.19	0.17	0.19	0.19	0.17
0.17	0.2	0.15	0.15	0.17	0.19	0.17	0.19	0.17	0.19	0.19	0.17
0.17	0.2	0.15	0.15	0.17	0.19	0.17	0.19	0.17	0.19	0.19	0.17
0.17	0.2	0.15	0.15	0.17	0.19	0.17	0.19	0.17	0.19	0.19	0.17
0.17	0.2	0.15	0.15	0.17	0.19	0.17	0.19	0.17	0.19	0.19	0.17
0.17	0.2	0.15	0.15	0.17	0.19	0.17	0.19	0.17	0.19	0.19	0.17
0.17	0.2	0.15	0.15	0.17	0.19	0.17	0.19	0.17	0.19	0.19	0.17
0.17	0.2	0.15	0.15	0.17	0.19	0.17	0.19	0.17	0.19	0.19	0.17
0.17	0.2	0.15	0.15	0.17	0.19	0.17	0.19	0.17	0.19	0.19	0.17
0.17	0.2	0.15	0.15	0.17	0.19	0.17	0.19	0.17	0.19	0.19	0.17
0.17	0.2	0.15	0.15	0.17	0.19	0.17	0.19	0.17	0.19	0.19	0.17
0.17	0.2	0.15	0.15	0.17	0.19	0.17	0.19	0.17	0.19	0.19	0.17
0.17	0.2	0.15	0.15	0.17	0.19	0.17	0.19	0.17	0.19	0.19	0.17
0.17	0.2	0.15	0.15	0.17	0.19	0.17	0.19	0.17	0.19	0.19	0.17
0.17	0.2	0.15	0.15	0.17	0.19	0.17	0.19	0.17	0.19	0.19	0.17
0.17	0.2	0.15	0.15	0.17	0.19	0.17	0.19	0.17	0.19	0.19	0.17
0.17	0.2	0.15	0.15	0.17	0.19	0.17	0.19	0.17	0.19	0.19	0.17
0.17	0.2	0.15	0.15	0.17	0.19	0.17	0.19	0.17	0.19	0.19	0.17
0.17	0.2	0.15	0.15	0.17	0.19	0.17	0.19	0.17	0.19	0.19	0.17
0.17	0.2	0.15	0.15	0.17	0.19	0.17	0.19	0.17	0.19	0.19	0.17
0.17	0.2	0.15	0.15	0.17	0.19	0.17	0.19	0.17	0.19	0.19	0.17
0.17	0.2	0.15	0.15	0.17	0.19	0.17	0.19	0.17	0.19	0.19	0.17
0.17	0.2	0.15	0.15	0.17	0.19	0.17	0.19	0.17	0.19	0.19	0.17
0.17	0.2	0.15	0.15	0.17	0.19	0.17	0.19	0.17	0.19	0.19	0.17
0.17	0.2	0.15	0.15	0.17	0.19	0.17	0.19	0.17	0.19	0.19	0.17
0.17	0.2	0.15	0.15	0.17	0.19	0.17	0.19	0.17	0.19	0.19	0.17
0.17	0.2	0.15	0.15	0.17	0.19	0.17	0.19	0.17	0.19	0.19	0.17
0.17	0.2	0.15	0.15	0.17	0.19	0.17	0.19	0.17	0.19	0.19	0.17
0.17	0.2	0.15	0.15	0.17	0.19	0.17	0.19	0.17	0.19	0.19	0.17
0.17	0.2	0.15	0.15	0.17	0.19	0.17	0.19	0.17	0.19	0.19	0.17
0.17	0.2	0.15	0.15	0.17	0.19	0.17	0.19	0.17	0.19	0.19	0.17
0.17	0.2	0.15	0.15	0.17	0.19	0.17	0.19	0.17	0.19	0.19	0.17
0.17	0.2	0.15	0.15	0.17	0.19	0.17	0.19	0.17	0.19	0.19	0.17
0.17	0.2	0.15	0.15	0.17	0.19	0.17	0.19	0.17	0.19	0.19	0.17
0.17	0.2	0.15	0.15	0.17	0.19	0.17	0.19	0.17	0.19	0.19	0.17
0.17	0.2	0.15	0.15	0.17	0.19	0.17	0.19	0.17	0.2	0.19	0.17
0.17	0.2	0.15	0.15	0.17	0.19	0.17	0.19	0.17	0.2	0.19	0.17
0.17	0.2	0.15	0.15	0.17	0.19	0.17	0.19	0.17	0.2	0.19	0.17
0.17	0.2	0.15	0.15	0.17	0.19	0.17	0.19	0.17	0.2	0.19	0.17
0.17	0.2	0.15	0.15	0.17	0.19	0.17	0.19	0.17	0.2	0.19	0.17
0.17	0.2	0.15	0.15	0.17	0.19	0.17	0.19	0.17	0.2	0.19	0.17
0.17	0.2	0.15	0.15	0.17	0.19	0.17	0.19	0.17	0.2	0.19	0.17
0.17	0.2	0.15	0.15	0.17	0.19	0.17	0.19	0.17	0.2	0.19	0.17
0.17	0.2	0.15	0.15	0.17	0.19	0.17	0.19	0.17	0.2	0.19	0.17
0.17	0.2	0.15	0.15	0.17	0.19	0.17	0.19	0.17	0.2	0.19	0.17
0.17	0.2	0.15	0.15	0.17	0.19	0.17	0.19	0.17	0.2	0.19	0.17
0.17	0.2	0.15	0.15	0.17	0.19	0.17	0.19	0.17	0.2	0.19	0.17
0.17	0.2	0.15	0.15	0.17	0.19	0.17	0.19	0.17	0.2	0.19	0.17
0.17	0.2	0.15	0.15	0.17	0.19	0.17	0.19	0.17	0.2	0.19	0.17
0.17	0.2	0.15	0.15	0.17	0.19	0.17	0.19	0.17	0.2	0.19	0.17
0.17	0.2	0.15	0.15	0.17	0.19	0.17	0.19	0.17	0.2	0.19	0.17
0.17	0.2	0.15	0.15	0.17	0.19	0.17	0.2	0.17	0.2	0.19	0.17
0.17	0.2	0.15	0.15	0.17	0.19	0.17	0.2	0.17	0.2	0.19	0.17
0.17	0.2	0.15	0.15	0.17	0.2	0.17	0.2	0.17	0.2	0.19	0.17
0.17	0.2	0.15	0.15	0.17	0.2	0.17	0.2	0.17	0.2	0.19	0.17
0.17	0.2	0.15	0.15	0.17	0.2	0.17	0.2	0.17	0.2	0.19	0.17
0.17	0.2	0.15	0.15	0.17	0.2	0.17	0.2	0.17	0.2	0.19	0.17
0.17	0.2	0.15	0.15	0.17	0.2	0.17	0.2	0.17	0.2	0.19	0.17
0.17	0.2	0.15	0.15	0.17	0.2	0.17	0.2	0.17	0.2	0.19	0.17
0.17	0.2	0.15	0.15	0.17	0.2	0.17	0.2	0.17	0.2	0.19	0.17
0.17	0.2	0.15	0.15	0.17	0.2	0.17	0.2	0.17	0.2	0.19	0.17
0.17	0.2	0.15	0.15	0.17	0.2	0.17	0.2	0.17	0.2	0.19	0.17
0.17	0.2	0.15	0.15	0.17	0.2	0.17	0.2	0.17	0.2	0.19	0.17
0.17	0.2	0.15	0.15	0.17	0.2	0.17	0.2	0.17	0.2	0.19	0.17
0.17	0.2	0.15	0.15	0.17	0.2	0.17	0.2	0.17	0.2	0.19	0.17
0.17	0.2	0.15	0.15	0.17	0.2	0.17	0.2	0.17	0.2	0.19	0.17
0.17	0.2	0.15	0.15	0.17	0.2	0.17	0.2	0.17	0.2	0.19	0.17
0.17	0.2	0.15	0.15	0.17	0.2	0.17	0.2	0.17	0.2	0.19	0.17
0.17	0.2	0.15	0.15	0.17	0.2	0.17	0.2	0.17	0.2	0.19	0.17
0.17	0.2	0.15	0.15	0.17	0.2	0.17	0.2	0.17	0.2	0.19	0.17
0.17	0.2	0.15	0.15	0.17	0.2	0.17	0.2	0.17	0.2	0.19	0.17
0.17	0.2	0.15	0.15	0.17	0.2	0.17	0.2	0.17	0.2	0.19	0.17
0.17	0.2	0.15	0.15	0.17	0.2	0.17	0.2	0.17	0.2	0.19	0.17
0.17	0.2	0.15	0.15	0.17	0.2	0.17	0.2	0.17	0.2	0.19	0.17
0.17	0.2	0.15	0.15	0.17	0.2	0.17	0.2	0.17	0.2	0.19	0.17
0.17	0.2	0.15	0.15	0.17	0.2	0.17	0.2	0.17	0.2	0.19	0.17
0.17	0.2	0.15	0.15	0.17	0.2	0.17	0.2	0.17	0.2	0.19	0.17
0.17	0.2	0.15	0.15	0.17	0.2	0.17	0.2	0.17	0.2	0.19	0.17
0.17	0.2	0.15	0.15	0.17	0.2	0.17	0.2	0.17	0.2	0.19	0.17
0.17	0.2	0.15	0.15	0.17	0.2	0.17	0.2	0.17	0.2	0.19	0.17
0.17	0.2	0.15	0.15	0.17	0.2	0.17	0.2	0.17	0.2	0.19	0.17
0.17	0.2	0.15	0.15	0.17	0.2	0.17	0.2	0.17	0.2	0.19	0.17
0.17	0.2	0.15	0.15	0.17	0.2	0.17	0.2	0.17	0.2	0.19	0.17
0.17	0.2	0.15	0.15	0.17	0.2	0.17	0.2	0.17	0.2	0.19	0.17
0.17	0.2	0.15	0.15	0.17	0.2	0.17	0.2	0.17	0.2	0.19	0.17
0.17	0.2	0.15	0.15	0.17	0.2	0.17	0.2	0.17	0.2	0.19	0.17
0.17	0.2	0.15	0.15	0.17	0.2	0.17	0.2	0.17	0.2	0.19	0.17
0.17	0.2	0.15	0.15	0.17	0.2	0.17	0.2	0.17	0.2	0.19	0.17
0.17	0.2	0.15	0.15	0.17	0.2	0.17	0.2	0.17	0.2	0.19	0.17
0.17	0.2	0.15	0.15	0.17	0.2	0.17	0.2	0.17	0.2	0.19	0.17
0.17	0.2	0.15	0.15	0.17	0.2	0.17	0.2	0.17	0.2	0.19	0.17
0.17	0.2	0.15	0.15	0.17	0.2	0.17	0.2	0.17	0.2	0.19	0.17
0.17	0.2	0.15	0.15	0.17	0.2	0.17	0.2	0.17	0.2	0.19	0.17
0.17	0.2	0.15	0.15	0.17	0.2	0.17	0.2	0.17	0.2	0.19	0.17
0.17	0.2	0.15	0.15	0.17	0.2	0.17	0.2	0.17	0.2	0.19	0.17
0.17	0.2	0.15	0.15	0.17	0.2	0.17	0.2	0.17	0.2	0.19	0.17
0.17	0.2	0.15	0.15	0.17	0.2	0.17	0.2	0.17	0.2	0.19	0.17
0.17	0.2	0.15	0.15	0.17	0.2	0.17	0.2	0.17	0.2	0.19	0.17
0.17	0.2	0.15	0.15	0.17	0.2	0.17	0.2	0.17	0.2	0.19	0.17
0.17	0.2	0.15	0.15	0.17	0.2	0.17	0.2	0.17	0.2	0.19	0.17
0.17	0.2	0.15	0.15	0.17	0.2	0.17	0.2	0.17	0.2	0.19	0.17
0.17	0.2	0.15	0.15	0.17	0.2	0.17	0.2	0.17	0.2	0.19	0.17
0.17	0.2	0.15	0.15	0.17	0.2	0.17	0.2	0.17	0.2	0.19	0.17
0.17	0.2	0.15	0.15	0.17	0.2	0.17	0.2	0.17	0.2	0.19	0.17
0.17	0.2	0.15	0.15	0.17	0.2	0.17	0.2	0.17	0.2	0.19	0.17
0.17	0.2	0.15	0.15	0.17	0.2	0.17	0.2	0.17	0.2	0.19	0.17
0.17	0.2	0.15	0.15	0.17	0.2	0.17	0.2	0.17	0.2	0.19	0.17
0.17	0.2	0.15	0.15	0.17	0.2	0.19	0.2	0.17	0.2	0.19	0.17
0.17	0.2	0.15	0.15	0.17	0.2	0.19	0.2	0.17	0.2	0.19	0.17
0.17	0.2	0.15	0.15	0.17	0.2	0.19	0.2	0.17	0.2	0.19	0.17
0.17	0.2	0.15	0.15	0.17	0.2	0.19	0.2	0.17	0.2	0.19	0.17
0.17	0.2	0.15	0.15	0.17	0.2	0.19	0.2	0.17	0.2	0.19	0.17
0.17	0.2	0.15	0.15	0.17	0.2	0.19	0.2	0.17	0.2	0.19	0.17
0.17	0.2	0.15	0.15	0.17	0.2	0.19	0.2	0.17	0.2	0.19	0.17
0.17	0.2	0.15	0.15	0.17	0.2	0.19	0.2	0.17	0.2	0.19	0.17
0.17	0.2	0.15	0.15	0.17	0.2	0.19	0.2	0.17	0.2	0.19	0.17
0.17	0.2	0.15	0.15	0.17	0.2	0.19	0.2	0.17	0.2	0.19	0.17
0.17	0.2	0.15	0.15	0.17	0.2	0.19	0.2	0.17	0.2	0.19	0.17
0.17	0.2	0.15	0.15	0.17	0.2	0.19	0.2	0.17	0.2	0.19	0.17
0.17	0.2	0.15	0.15	0.17	0.2	0.19	0.2	0.17	0.2	0.19	0.17
0.17	0.2	0.15	0.15	0.17	0.2	0.19	0.2	0.17	0.2	0.19	0.17
0.17	0.2	0.15	0.15	0.17	0.2	0.19	0.2	0.17	0.2	0.19	0.17
0.17	0.2	0.15	0.15	0.17	0.2	0.19	0.2	0.17	0.2	0.19	0.17
0.17	0.2	0.15	0.15	0.17	0.2	0.19	0.2	0.17	0.2	0.19	0.17
0.17	0.2	0.15	0.15	0.17	0.2	0.19	0.2	0.17	0.2	0.19	0.17
0.17	0.2	0.15	0.15	0.17	0.2	0.19	0.2	0.17	0.2	0.19	0.17
0.17	0.22	0.15	0.15	0.17	0.2	0.19	0.2	0.17	0.2	0.19	0.17
0.17	0.22	0.15	0.15	0.17	0.2	0.19	0.2	0.17	0.2	0.19	0.17
0.17	0.22	0.15	0.15	0.17	0.2	0.19	0.2	0.17	0.2	0.19	0.17
0.17	0.22	0.15	0.15	0.17	0.2	0.19	0.2	0.17	0.2	0.19	0.17
0.17	0.22	0.15	0.15	0.17	0.2	0.19	0.2	0.17	0.2	0.19	0.17
0.17	0.22	0.15	0.15	0.17	0.2	0.19	0.2	0.17	0.2	0.19	0.17
0.17	0.22	0.15	0.15	0.17	0.2	0.19	0.2	0.17	0.2	0.19	0.19
0.17	0.22	0.15	0.15	0.17	0.2	0.19	0.2	0.17	0.2	0.19	0.19
0.17	0.22	0.15	0.15	0.17	0.2	0.19	0.2	0.17	0.2	0.19	0.19
0.17	0.22	0.15	0.15	0.17	0.2	0.19	0.2	0.17	0.2	0.19	0.19
0.17	0.22	0.15	0.15	0.17	0.2	0.19	0.2	0.17	0.2	0.19	0.19
0.17	0.22	0.15	0.15	0.17	0.2	0.19	0.2	0.17	0.2	0.19	0.19
0.17	0.22	0.15	0.15	0.17	0.2	0.19	0.2	0.17	0.2	0.19	0.19
0.17	0.22	0.15	0.15	0.17	0.2	0.19	0.2	0.17	0.2	0.19	0.19
0.17	0.22	0.15	0.15	0.17	0.2	0.19	0.2	0.17	0.2	0.19	0.19
0.17	0.22	0.15	0.15	0.17	0.2	0.19	0.2	0.17	0.2	0.19	0.19
0.17	0.22	0.15	0.15	0.17	0.2	0.19	0.2	0.17	0.2	0.19	0.19
0.17	0.22	0.15	0.15	0.17	0.2	0.19	0.2	0.17	0.2	0.19	0.19
0.17	0.22	0.15	0.15	0.17	0.2	0.19	0.2	0.17	0.2	0.19	0.19
0.17	0.22	0.15	0.15	0.17	0.2	0.19	0.2	0.17	0.2	0.19	0.19
0.17	0.22	0.15	0.15	0.17	0.2	0.19	0.2	0.17	0.2	0.19	0.19
0.17	0.22	0.15	0.15	0.17	0.2	0.19	0.2	0.17	0.2	0.19	0.19
0.17	0.22	0.15	0.15	0.17	0.2	0.19	0.2	0.17	0.2	0.19	0.19
0.17	0.22	0.15	0.15	0.17	0.2	0.19	0.2	0.17	0.2	0.19	0.19
0.17	0.22	0.15	0.15	0.17	0.2	0.19	0.2	0.17	0.2	0.19	0.19
0.17	0.22	0.15	0.15	0.17	0.2	0.19	0.2	0.17	0.2	0.19	0.19
0.17	0.22	0.15	0.15	0.17	0.2	0.19	0.2	0.17	0.2	0.19	0.19
0.17	0.22	0.15	0.15	0.17	0.2	0.19	0.2	0.17	0.2	0.19	0.19
0.17	0.22	0.15	0.15	0.17	0.2	0.19	0.2	0.17	0.2	0.19	0.19
[truncated: 8,254 more rows]

## Sheet: Figure 3. Area of Nucleoli
Injured at 27-29 days old; let recover for 1 day or 5 days post-injury (Area of nucleoli mm2)				Injured at 47-50 days old; let recover for 1 day or 5 days post-injury (Area of nucleoli mm2)
Uninjured 1 day	Injured 1 day	Uninjured 5 day	Injured 5 day	Uninjured 1 day	Injured 1 day	Uninjured 5 day	Injured 5 day
0.11	0.11	0.11	0.11	0.11	0.11	0.11	0.11
0.11	0.11	0.11	0.11	0.11	0.11	0.11	0.11
0.11	0.11	0.11	0.11	0.11	0.11	0.11	0.11
0.11	0.11	0.11	0.11	0.11	0.11	0.11	0.11
0.11	0.11	0.11	0.11	0.11	0.11	0.11	0.11
0.11	0.11	0.11	0.11	0.11	0.11	0.11	0.11
0.11	0.11	0.11	0.11	0.11	0.11	0.11	0.11
0.11	0.11	0.11	0.11	0.11	0.11	0.11	0.11
0.11	0.11	0.11	0.11	0.11	0.11	0.11	0.11
0.11	0.11	0.11	0.11	0.11	0.11	0.11	0.11
0.11	0.11	0.11	0.11	0.11	0.11	0.11	0.11
0.11	0.11	0.11	0.11	0.11	0.11	0.11	0.11
0.11	0.11	0.11	0.11	0.11	0.11	0.11	0.11
0.11	0.11	0.11	0.11	0.11	0.11	0.11	0.11
0.11	0.11	0.11	0.11	0.11	0.11	0.11	0.11
0.11	0.11	0.11	0.11	0.11	0.11	0.11	0.11
0.11	0.11	0.11	0.11	0.11	0.11	0.11	0.11
0.11	0.11	0.11	0.11	0.11	0.11	0.11	0.11
0.11	0.11	0.11	0.11	0.11	0.11	0.11	0.11
0.11	0.11	0.11	0.11	0.11	0.11	0.11	0.11
0.11	0.11	0.11	0.11	0.11	0.11	0.11	0.11
0.11	0.11	0.11	0.11	0.11	0.11	0.11	0.11
0.11	0.11	0.11	0.11	0.11	0.11	0.11	0.11
0.11	0.11	0.11	0.11	0.11	0.11	0.11	0.11
0.11	0.11	0.11	0.11	0.11	0.11	0.11	0.11
0.11	0.11	0.11	0.11	0.11	0.11	0.11	0.11
0.11	0.11	0.11	0.11	0.11	0.11	0.11	0.11
0.11	0.11	0.11	0.11	0.11	0.11	0.11	0.11
0.11	0.11	0.11	0.11	0.11	0.11	0.11	0.11
0.11	0.11	0.11	0.11	0.11	0.11	0.11	0.11
0.11	0.11	0.11	0.11	0.11	0.11	0.11	0.11
0.11	0.11	0.11	0.11	0.11	0.11	0.11	0.11
0.11	0.11	0.11	0.11	0.11	0.11	0.11	0.11
0.11	0.11	0.11	0.11	0.11	0.11	0.11	0.11
0.11	0.11	0.11	0.11	0.11	0.11	0.11	0.11
0.11	0.11	0.11	0.11	0.11	0.11	0.11	0.11
0.11	0.11	0.11	0.11	0.11	0.11	0.11	0.11
0.11	0.11	0.11	0.11	0.11	0.11	0.11	0.11
0.11	0.11	0.11	0.11	0.11	0.11	0.11	0.11
0.11	0.11	0.11	0.11	0.11	0.11	0.11	0.11
0.11	0.11	0.11	0.11	0.11	0.11	0.11	0.11
0.11	0.11	0.11	0.11	0.11	0.11	0.11	0.11
0.11	0.11	0.11	0.11	0.11	0.11	0.11	0.11
0.11	0.11	0.11	0.11	0.11	0.11	0.11	0.11
0.11	0.11	0.11	0.11	0.11	0.11	0.11	0.11
0.11	0.11	0.11	0.11	0.11	0.11	0.11	0.11
0.11	0.11	0.11	0.11	0.11	0.11	0.11	0.11
0.11	0.11	0.11	0.11	0.11	0.11	0.11	0.11
0.11	0.11	0.11	0.11	0.11	0.11	0.11	0.11
0.11	0.11	0.11	0.11	0.11	0.11	0.11	0.11
0.11	0.11	0.11	0.11	0.11	0.11	0.11	0.11
0.11	0.11	0.11	0.11	0.11	0.11	0.11	0.11
0.11	0.11	0.11	0.11	0.11	0.11	0.11	0.11
0.11	0.11	0.11	0.11	0.11	0.11	0.11	0.11
0.11	0.11	0.11	0.11	0.11	0.11	0.11	0.11
0.11	0.11	0.11	0.11	0.11	0.11	0.11	0.11
0.11	0.11	0.11	0.11	0.11	0.11	0.11	0.11
0.11	0.11	0.11	0.11	0.11	0.11	0.11	0.11
0.11	0.11	0.11	0.11	0.11	0.11	0.11	0.11
0.11	0.11	0.11	0.11	0.11	0.11	0.11	0.11
0.11	0.11	0.11	0.11	0.11	0.11	0.11	0.11
0.11	0.11	0.11	0.11	0.11	0.11	0.11	0.11
0.11	0.11	0.11	0.11	0.11	0.11	0.11	0.11
0.11	0.11	0.11	0.11	0.11	0.11	0.11	0.11
0.11	0.11	0.11	0.11	0.11	0.11	0.11	0.11
0.11	0.11	0.11	0.11	0.11	0.11	0.11	0.11
0.11	0.11	0.11	0.11	0.11	0.11	0.11	0.11
0.11	0.11	0.11	0.11	0.11	0.11	0.11	0.11
0.11	0.11	0.11	0.11	0.11	0.11	0.11	0.11
0.11	0.11	0.11	0.11	0.11	0.11	0.11	0.11
0.11	0.11	0.11	0.11	0.11	0.11	0.11	0.11
0.11	0.11	0.11	0.11	0.11	0.11	0.11	0.11
0.11	0.11	0.11	0.11	0.11	0.11	0.11	0.11
0.11	0.11	0.11	0.11	0.11	0.11	0.11	0.11
0.11	0.11	0.11	0.11	0.11	0.11	0.11	0.11
0.11	0.11	0.11	0.11	0.11	0.11	0.11	0.11
0.11	0.11	0.11	0.11	0.11	0.11	0.11	0.11
0.11	0.11	0.11	0.11	0.11	0.11	0.11	0.11
0.11	0.11	0.11	0.11	0.11	0.11	0.11	0.11
0.11	0.11	0.11	0.11	0.11	0.11	0.11	0.11
0.11	0.11	0.11	0.11	0.11	0.11	0.11	0.11
0.11	0.11	0.11	0.11	0.11	0.11	0.11	0.11
0.11	0.11	0.11	0.11	0.11	0.11	0.11	0.11
0.11	0.11	0.11	0.11	0.11	0.11	0.11	0.11
0.11	0.11	0.11	0.11	0.11	0.11	0.11	0.11
0.11	0.11	0.11	0.11	0.11	0.11	0.11	0.11
0.11	0.11	0.11	0.11	0.11	0.11	0.11	0.11
0.11	0.11	0.11	0.11	0.11	0.11	0.11	0.11
0.11	0.11	0.11	0.11	0.11	0.11	0.11	0.11
0.11	0.11	0.11	0.11	0.11	0.11	0.11	0.11
0.11	0.11	0.11	0.11	0.11	0.11	0.11	0.11
0.11	0.11	0.11	0.11	0.11	0.11	0.11	0.11
0.11	0.11	0.11	0.11	0.11	0.11	0.11	0.11
0.11	0.11	0.11	0.11	0.11	0.11	0.11	0.11
0.11	0.11	0.11	0.11	0.11	0.11	0.11	0.11
0.11	0.11	0.11	0.11	0.11	0.11	0.11	0.11
0.11	0.11	0.11	0.11	0.11	0.11	0.11	0.11
0.11	0.11	0.11	0.11	0.11	0.11	0.11	0.11
0.11	0.11	0.11	0.11	0.11	0.11	0.11	0.11
0.11	0.11	0.11	0.11	0.11	0.11	0.11	0.11
0.11	0.11	0.11	0.11	0.11	0.11	0.11	0.11
0.11	0.11	0.11	0.11	0.11	0.11	0.11	0.11
0.11	0.11	0.11	0.11	0.11	0.11	0.11	0.11
0.11	0.11	0.11	0.11	0.11	0.11	0.11	0.11
0.11	0.11	0.11	0.11	0.11	0.11	0.11	0.11
0.11	0.11	0.11	0.11	0.11	0.11	0.11	0.11
0.11	0.11	0.11	0.11	0.11	0.11	0.11	0.11
0.11	0.11	0.11	0.11	0.11	0.11	0.11	0.11
0.11	0.11	0.11	0.11	0.11	0.11	0.11	0.11
0.11	0.11	0.11	0.11	0.11	0.11	0.11	0.11
0.11	0.11	0.11	0.11	0.11	0.11	0.11	0.11
0.11	0.11	0.11	0.11	0.11	0.11	0.11	0.11
0.11	0.11	0.11	0.11	0.11	0.11	0.11	0.11
0.11	0.11	0.11	0.11	0.11	0.11	0.11	0.11
0.11	0.11	0.11	0.11	0.11	0.11	0.11	0.11
0.11	0.11	0.11	0.11	0.11	0.11	0.11	0.11
0.11	0.11	0.11	0.11	0.11	0.11	0.11	0.11
0.11	0.11	0.11	0.11	0.11	0.11	0.11	0.11
0.11	0.11	0.11	0.11	0.11	0.11	0.11	0.11
0.11	0.11	0.11	0.11	0.11	0.11	0.11	0.11
0.11	0.11	0.11	0.11	0.11	0.11	0.11	0.11
0.11	0.11	0.11	0.11	0.11	0.11	0.11	0.11
0.11	0.11	0.11	0.11	0.11	0.11	0.11	0.11
0.11	0.11	0.11	0.11	0.11	0.11	0.11	0.11
0.11	0.11	0.11	0.11	0.11	0.11	0.11	0.11
0.11	0.11	0.11	0.11	0.11	0.11	0.11	0.11
0.11	0.11	0.11	0.11	0.11	0.11	0.11	0.11
0.11	0.11	0.11	0.11	0.11	0.11	0.11	0.11
0.11	0.11	0.11	0.11	0.11	0.11	0.11	0.11
0.11	0.11	0.11	0.11	0.11	0.11	0.11	0.11
0.11	0.11	0.11	0.11	0.11	0.11	0.11	0.11
0.11	0.11	0.11	0.11	0.11	0.11	0.11	0.11
0.11	0.11	0.11	0.11	0.11	0.11	0.11	0.11
0.11	0.11	0.11	0.11	0.11	0.11	0.11	0.11
0.11	0.11	0.11	0.11	0.11	0.11	0.11	0.11
0.11	0.11	0.11	0.11	0.11	0.11	0.11	0.11
0.11	0.11	0.11	0.11	0.11	0.11	0.11	0.11
0.11	0.11	0.11	0.11	0.11	0.11	0.11	0.11
0.11	0.11	0.11	0.11	0.11	0.11	0.11	0.11
0.11	0.11	0.11	0.11	0.11	0.11	0.11	0.11
0.11	0.11	0.11	0.11	0.11	0.11	0.11	0.11
0.11	0.11	0.11	0.11	0.11	0.11	0.11	0.11
0.11	0.11	0.11	0.11	0.11	0.11	0.11	0.11
0.11	0.11	0.11	0.11	0.11	0.11	0.11	0.11
0.11	0.11	0.11	0.11	0.11	0.11	0.11	0.11
0.11	0.11	0.11	0.11	0.11	0.11	0.11	0.11
0.11	0.11	0.11	0.11	0.11	0.11	0.11	0.11
0.11	0.11	0.11	0.11	0.11	0.11	0.11	0.11
0.11	0.11	0.11	0.11	0.11	0.11	0.11	0.11
0.11	0.11	0.11	0.11	0.11	0.11	0.11	0.11
0.11	0.11	0.11	0.11	0.11	0.11	0.11	0.11
0.11	0.11	0.11	0.11	0.11	0.11	0.11	0.11
0.11	0.11	0.11	0.11	0.11	0.11	0.11	0.11
0.11	0.11	0.11	0.11	0.11	0.11	0.11	0.11
0.11	0.11	0.11	0.11	0.11	0.11	0.11	0.11
0.11	0.11	0.11	0.11	0.11	0.11	0.11	0.11
0.11	0.11	0.11	0.11	0.11	0.11	0.11	0.11
0.11	0.11	0.11	0.11	0.11	0.11	0.11	0.11
0.11	0.11	0.11	0.11	0.11	0.11	0.11	0.11
0.11	0.11	0.11	0.11	0.11	0.11	0.11	0.11
0.11	0.11	0.11	0.11	0.11	0.11	0.11	0.11
0.11	0.11	0.11	0.11	0.11	0.11	0.11	0.11
0.11	0.11	0.11	0.11	0.11	0.11	0.11	0.11
0.11	0.11	0.11	0.11	0.11	0.11	0.11	0.11
0.11	0.11	0.11	0.11	0.11	0.11	0.11	0.11
0.11	0.11	0.11	0.11	0.11	0.11	0.11	0.11
0.11	0.11	0.11	0.11	0.11	0.11	0.11	0.11
0.11	0.11	0.11	0.11	0.11	0.11	0.11	0.11
0.11	0.11	0.11	0.11	0.11	0.11	0.11	0.11
0.11	0.11	0.11	0.11	0.11	0.11	0.11	0.11
0.11	0.11	0.11	0.11	0.11	0.11	0.11	0.11
0.11	0.11	0.11	0.11	0.11	0.11	0.11	0.11
0.11	0.11	0.11	0.11	0.11	0.11	0.11	0.11
0.11	0.11	0.11	0.11	0.11	0.11	0.11	0.11
0.11	0.11	0.11	0.11	0.11	0.11	0.11	0.11
0.11	0.11	0.11	0.11	0.11	0.11	0.11	0.11
0.11	0.11	0.11	0.11	0.11	0.11	0.11	0.11
0.11	0.11	0.11	0.11	0.11	0.11	0.11	0.11
0.11	0.11	0.11	0.11	0.11	0.11	0.11	0.11
0.11	0.11	0.11	0.11	0.11	0.11	0.11	0.11
0.11	0.11	0.11	0.11	0.11	0.11	0.11	0.11
0.11	0.11	0.11	0.11	0.11	0.11	0.11	0.11
0.11	0.11	0.11	0.11	0.11	0.11	0.11	0.11
0.11	0.11	0.11	0.11	0.11	0.11	0.11	0.11
0.11	0.11	0.11	0.11	0.11	0.11	0.11	0.11
0.11	0.11	0.11	0.11	0.11	0.11	0.11	0.11
0.11	0.11	0.11	0.11	0.11	0.11	0.11	0.11
0.11	0.11	0.11	0.11	0.11	0.11	0.11	0.11
0.11	0.11	0.11	0.11	0.11	0.11	0.11	0.11
0.11	0.11	0.11	0.11	0.11	0.11	0.11	0.11
0.11	0.11	0.11	0.11	0.11	0.11	0.11	0.11
0.11	0.11	0.11	0.11	0.11	0.11	0.11	0.11
0.11	0.11	0.11	0.11	0.11	0.11	0.11	0.11
0.11	0.11	0.11	0.11	0.11	0.11	0.11	0.11
0.11	0.11	0.11	0.11	0.11	0.11	0.11	0.11
0.11	0.11	0.11	0.11	0.11	0.11	0.11	0.11
0.11	0.11	0.11	0.11	0.11	0.11	0.11	0.11
0.11	0.11	0.11	0.11	0.11	0.11	0.11	0.11
0.11	0.11	0.11	0.11	0.11	0.11	0.11	0.11
0.11	0.11	0.11	0.11	0.11	0.11	0.11	0.11
0.11	0.11	0.11	0.11	0.11	0.11	0.11	0.11
0.11	0.11	0.11	0.11	0.11	0.11	0.11	0.11
0.11	0.11	0.11	0.11	0.11	0.11	0.11	0.11
0.11	0.11	0.11	0.11	0.11	0.11	0.11	0.11
0.11	0.11	0.11	0.11	0.11	0.11	0.11	0.11
0.11	0.11	0.11	0.11	0.11	0.11	0.11	0.11
0.11	0.11	0.11	0.11	0.11	0.11	0.11	0.11
0.11	0.11	0.11	0.11	0.11	0.11	0.11	0.11
0.11	0.11	0.11	0.11	0.11	0.11	0.11	0.11
0.11	0.11	0.11	0.11	0.11	0.11	0.11	0.11
0.11	0.11	0.11	0.11	0.11	0.11	0.11	0.11
0.11	0.11	0.11	0.11	0.11	0.11	0.11	0.11
0.11	0.11	0.11	0.11	0.11	0.11	0.11	0.11
0.11	0.11	0.11	0.11	0.11	0.11	0.11	0.11
0.11	0.11	0.11	0.11	0.11	0.11	0.11	0.11
0.11	0.11	0.11	0.11	0.11	0.11	0.11	0.11
0.11	0.11	0.11	0.11	0.11	0.11	0.11	0.11
0.11	0.11	0.11	0.11	0.11	0.11	0.11	0.11
0.11	0.11	0.11	0.11	0.11	0.11	0.11	0.11
0.11	0.11	0.11	0.11	0.11	0.11	0.11	0.11
0.11	0.11	0.11	0.11	0.11	0.11	0.11	0.11
0.11	0.11	0.11	0.11	0.11	0.11	0.11	0.11
0.11	0.11	0.11	0.11	0.11	0.11	0.11	0.11
0.11	0.11	0.11	0.11	0.11	0.11	0.11	0.11
0.11	0.11	0.11	0.11	0.11	0.11	0.11	0.11
0.11	0.11	0.11	0.11	0.11	0.11	0.11	0.11
0.11	0.11	0.11	0.11	0.11	0.11	0.11	0.11
0.11	0.11	0.11	0.11	0.11	0.11	0.11	0.11
0.11	0.11	0.11	0.11	0.11	0.11	0.11	0.11
0.11	0.11	0.11	0.11	0.11	0.11	0.11	0.11
0.11	0.11	0.11	0.11	0.11	0.11	0.11	0.11
0.11	0.11	0.11	0.11	0.11	0.11	0.11	0.11
0.11	0.11	0.11	0.11	0.11	0.11	0.11	0.11
0.11	0.11	0.11	0.11	0.11	0.11	0.11	0.11
0.11	0.11	0.11	0.11	0.11	0.11	0.11	0.11
0.11	0.11	0.11	0.11	0.11	0.11	0.11	0.11
0.11	0.11	0.11	0.11	0.11	0.11	0.11	0.11
0.11	0.11	0.11	0.11	0.11	0.11	0.11	0.11
0.11	0.11	0.11	0.11	0.11	0.11	0.11	0.11
0.11	0.11	0.11	0.11	0.11	0.11	0.11	0.11
0.11	0.11	0.11	0.11	0.11	0.11	0.11	0.11
0.11	0.11	0.11	0.11	0.11	0.11	0.11	0.11
0.11	0.11	0.11	0.11	0.11	0.11	0.11	0.11
0.11	0.11	0.11	0.11	0.11	0.11	0.11	0.11
0.11	0.11	0.11	0.11	0.11	0.11	0.11	0.11
0.11	0.11	0.11	0.11	0.11	0.11	0.11	0.11
0.11	0.11	0.11	0.11	0.11	0.11	0.11	0.11
0.11	0.11	0.11	0.11	0.11	0.11	0.11	0.11
0.11	0.11	0.11	0.11	0.11	0.11	0.11	0.11
0.11	0.11	0.11	0.11	0.11	0.11	0.11	0.11
0.11	0.11	0.11	0.11	0.11	0.11	0.11	0.11
0.11	0.11	0.11	0.11	0.11	0.11	0.11	0.11
0.11	0.11	0.11	0.11	0.11	0.11	0.11	0.11
0.11	0.11	0.11	0.11	0.11	0.11	0.11	0.11
0.11	0.11	0.11	0.11	0.11	0.11	0.11	0.11
0.11	0.11	0.11	0.11	0.11	0.11	0.11	0.11
0.11	0.11	0.11	0.11	0.11	0.11	0.11	0.11
0.11	0.11	0.11	0.11	0.11	0.11	0.11	0.11
0.11	0.11	0.11	0.11	0.11	0.11	0.11	0.11
0.11	0.11	0.11	0.11	0.11	0.11	0.11	0.11
0.11	0.11	0.11	0.11	0.11	0.11	0.11	0.11
0.11	0.11	0.11	0.11	0.11	0.11	0.11	0.11
0.11	0.11	0.11	0.11	0.11	0.11	0.11	0.11
0.11	0.11	0.11	0.11	0.11	0.11	0.11	0.11
0.11	0.11	0.11	0.11	0.11	0.11	0.11	0.11
0.11	0.11	0.11	0.11	0.11	0.11	0.11	0.11
0.11	0.11	0.11	0.11	0.11	0.11	0.11	0.11
0.11	0.11	0.11	0.11	0.11	0.11	0.11	0.11
0.11	0.11	0.11	0.11	0.11	0.11	0.11	0.11
0.11	0.11	0.11	0.11	0.11	0.11	0.11	0.11
0.11	0.11	0.11	0.11	0.11	0.11	0.11	0.11
0.11	0.11	0.11	0.11	0.11	0.11	0.11	0.11
0.11	0.11	0.11	0.11	0.11	0.11	0.11	0.11
0.11	0.11	0.11	0.11	0.11	0.11	0.11	0.11
0.11	0.11	0.11	0.11	0.11	0.11	0.11	0.11
0.11	0.11	0.11	0.11	0.11	0.11	0.11	0.11
0.11	0.11	0.11	0.11	0.11	0.11	0.11	0.11
0.11	0.11	0.11	0.11	0.11	0.11	0.11	0.11
0.11	0.11	0.11	0.11	0.11	0.11	0.11	0.11
0.11	0.11	0.11	0.11	0.11	0.11	0.11	0.11
0.11	0.11	0.11	0.11	0.11	0.11	0.11	0.11
0.11	0.11	0.11	0.11	0.11	0.11	0.11	0.11
0.11	0.11	0.11	0.11	0.11	0.11	0.11	0.11
0.11	0.11	0.11	0.11	0.11	0.11	0.11	0.11
0.11	0.11	0.11	0.11	0.11	0.11	0.11	0.11
0.11	0.11	0.11	0.11	0.11	0.11	0.11	0.11
0.11	0.11	0.11	0.11	0.11	0.11	0.11	0.11
0.11	0.11	0.11	0.11	0.11	0.11	0.11	0.11
0.11	0.11	0.11	0.11	0.11	0.11	0.11	0.11
0.11	0.11	0.11	0.11	0.11	0.11	0.11	0.11
0.11	0.11	0.11	0.11	0.11	0.11	0.11	0.11
0.11	0.11	0.11	0.11	0.11	0.11	0.11	0.11
0.11	0.11	0.11	0.11	0.11	0.11	0.11	0.11
0.11	0.11	0.11	0.11	0.11	0.11	0.11	0.11
0.11	0.11	0.11	0.11	0.11	0.11	0.11	0.11
0.11	0.11	0.11	0.11	0.11	0.11	0.11	0.11
0.11	0.11	0.11	0.11	0.11	0.11	0.11	0.11
0.11	0.11	0.11	0.11	0.11	0.11	0.11	0.11
0.11	0.11	0.11	0.11	0.11	0.11	0.11	0.11
0.11	0.11	0.11	0.11	0.11	0.11	0.11	0.11
0.11	0.11	0.11	0.11	0.11	0.11	0.11	0.11
0.11	0.11	0.11	0.11	0.11	0.11	0.11	0.11
0.11	0.11	0.11	0.11	0.11	0.11	0.11	0.11
0.11	0.11	0.11	0.11	0.11	0.11	0.11	0.11
0.11	0.11	0.11	0.11	0.11	0.11	0.11	0.11
0.11	0.11	0.11	0.11	0.11	0.11	0.11	0.11
0.11	0.11	0.11	0.11	0.11	0.11	0.11	0.11
0.11	0.11	0.11	0.11	0.11	0.11	0.11	0.11
0.11	0.11	0.11	0.11	0.11	0.11	0.11	0.11
0.11	0.11	0.11	0.11	0.11	0.11	0.11	0.11
0.11	0.11	0.11	0.11	0.11	0.11	0.11	0.11
0.11	0.11	0.11	0.11	0.11	0.11	0.11	0.11
0.11	0.11	0.11	0.11	0.11	0.11	0.11	0.11
0.11	0.11	0.11	0.11	0.11	0.11	0.11	0.11
0.11	0.11	0.11	0.11	0.11	0.11	0.11	0.11
0.11	0.11	0.11	0.11	0.11	0.11	0.11	0.11
0.11	0.11	0.11	0.11	0.11	0.11	0.11	0.11
0.11	0.11	0.11	0.11	0.11	0.11	0.11	0.11
0.11	0.11	0.11	0.11	0.11	0.11	0.11	0.11
0.11	0.11	0.11	0.11	0.11	0.11	0.11	0.11
0.11	0.11	0.11	0.11	0.11	0.11	0.11	0.11
0.11	0.11	0.11	0.11	0.11	0.11	0.11	0.11
0.11	0.11	0.11	0.11	0.11	0.11	0.11	0.11
0.11	0.11	0.11	0.11	0.11	0.11	0.11	0.11
0.11	0.11	0.11	0.11	0.11	0.11	0.11	0.11
0.11	0.11	0.11	0.11	0.11	0.11	0.11	0.11
0.11	0.11	0.11	0.11	0.11	0.11	0.11	0.11
0.11	0.11	0.11	0.11	0.11	0.11	0.11	0.11
0.11	0.11	0.11	0.11	0.11	0.11	0.11	0.11
0.11	0.11	0.11	0.11	0.11	0.11	0.11	0.11
0.11	0.11	0.11	0.11	0.11	0.11	0.11	0.11
0.11	0.11	0.11	0.11	0.11	0.11	0.11	0.11
0.11	0.11	0.11	0.11	0.11	0.11	0.11	0.11
0.11	0.11	0.11	0.11	0.11	0.11	0.11	0.11
0.11	0.11	0.11	0.11	0.11	0.11	0.11	0.11
0.11	0.11	0.11	0.11	0.11	0.11	0.11	0.11
0.11	0.11	0.11	0.11	0.11	0.11	0.11	0.11
0.11	0.11	0.11	0.11	0.11	0.11	0.11	0.11
0.11	0.11	0.11	0.11	0.11	0.11	0.11	0.11
0.11	0.11	0.11	0.11	0.11	0.11	0.11	0.11
0.11	0.11	0.11	0.11	0.11	0.11	0.11	0.11
0.11	0.11	0.11	0.11	0.11	0.11	0.11	0.11
0.11	0.11	0.11	0.11	0.11	0.11	0.11	0.11
0.11	0.11	0.11	0.11	0.11	0.11	0.11	0.11
0.11	0.11	0.11	0.11	0.11	0.11	0.11	0.11
0.11	0.11	0.11	0.11	0.11	0.11	0.11	0.11
0.11	0.11	0.11	0.11	0.11	0.11	0.11	0.11
0.11	0.11	0.11	0.11	0.11	0.11	0.11	0.11
0.11	0.11	0.11	0.11	0.11	0.11	0.11	0.11
0.11	0.11	0.11	0.11	0.11	0.11	0.11	0.11
0.11	0.11	0.11	0.11	0.11	0.11	0.11	0.11
0.11	0.11	0.11	0.11	0.11	0.11	0.11	0.11
0.11	0.11	0.11	0.11	0.11	0.11	0.11	0.11
0.11	0.11	0.11	0.11	0.11	0.11	0.11	0.11
0.11	0.11	0.11	0.11	0.11	0.11	0.11	0.11
0.11	0.11	0.11	0.11	0.11	0.11	0.11	0.11
0.11	0.11	0.11	0.11	0.11	0.11	0.11	0.11
0.11	0.11	0.11	0.11	0.11	0.11	0.11	0.11
0.11	0.11	0.11	0.11	0.11	0.11	0.11	0.11
0.11	0.11	0.11	0.11	0.11	0.11	0.11	0.11
0.11	0.11	0.11	0.11	0.11	0.11	0.11	0.11
0.11	0.11	0.11	0.11	0.11	0.11	0.11	0.11
0.11	0.11	0.11	0.11	0.11	0.11	0.11	0.11
0.11	0.11	0.11	0.11	0.11	0.11	0.11	0.11
0.11	0.11	0.11	0.11	0.11	0.11	0.11	0.11
0.11	0.11	0.11	0.11	0.11	0.11	0.11	0.11
0.11	0.11	0.11	0.11	0.11	0.11	0.11	0.11
0.11	0.11	0.11	0.11	0.11	0.11	0.11	0.11
0.11	0.11	0.11	0.11	0.11	0.11	0.11	0.11
0.11	0.11	0.11	0.11	0.11	0.11	0.11	0.11
0.11	0.11	0.11	0.11	0.11	0.11	0.11	0.11
0.11	0.11	0.11	0.11	0.11	0.11	0.11	0.11
0.11	0.11	0.11	0.11	0.11	0.11	0.11	0.11
0.11	0.11	0.11	0.11	0.11	0.11	0.11	0.11
0.11	0.11	0.11	0.11	0.11	0.11	0.11	0.11
0.11	0.11	0.11	0.11	0.11	0.11	0.11	0.11
0.11	0.11	0.11	0.11	0.11	0.11	0.11	0.11
0.11	0.11	0.11	0.11	0.11	0.11	0.11	0.11
0.11	0.11	0.11	0.11	0.11	0.11	0.11	0.11
0.11	0.11	0.11	0.11	0.11	0.11	0.11	0.11
0.11	0.11	0.11	0.11	0.11	0.11	0.11	0.11
0.11	0.11	0.11	0.11	0.11	0.11	0.11	0.11
0.11	0.11	0.11	0.11	0.11	0.11	0.11	0.11
0.11	0.11	0.11	0.11	0.11	0.11	0.11	0.11
0.11	0.11	0.11	0.11	0.11	0.11	0.11	0.11
0.11	0.11	0.11	0.11	0.11	0.11	0.11	0.11
0.11	0.11	0.11	0.11	0.11	0.11	0.11	0.11
0.11	0.11	0.11	0.11	0.11	0.11	0.11	0.11
0.11	0.11	0.11	0.11	0.11	0.11	0.11	0.11
0.11	0.11	0.11	0.11	0.11	0.11	0.11	0.11
0.11	0.11	0.11	0.11	0.11	0.11	0.11	0.11
0.11	0.11	0.11	0.11	0.11	0.11	0.11	0.11
0.11	0.11	0.11	0.11	0.11	0.11	0.11	0.11
0.11	0.11	0.11	0.11	0.11	0.11	0.11	0.11
0.11	0.11	0.11	0.11	0.11	0.11	0.11	0.11
0.11	0.11	0.11	0.11	0.11	0.11	0.11	0.11
0.11	0.11	0.11	0.11	0.11	0.11	0.11	0.11
0.11	0.11	0.11	0.11	0.11	0.11	0.11	0.11
0.11	0.11	0.11	0.11	0.11	0.11	0.11	0.11
0.11	0.11	0.11	0.11	0.11	0.11	0.11	0.11
0.11	0.11	0.11	0.11	0.11	0.11	0.11	0.11
0.11	0.11	0.11	0.11	0.11	0.11	0.11	0.11
0.11	0.11	0.11	0.11	0.11	0.11	0.11	0.11
0.11	0.11	0.11	0.11	0.11	0.11	0.11	0.11
0.11	0.11	0.11	0.11	0.11	0.11	0.11	0.11
0.11	0.11	0.11	0.11	0.11	0.11	0.11	0.11
0.11	0.11	0.11	0.11	0.11	0.11	0.11	0.11
0.11	0.11	0.11	0.11	0.11	0.11	0.11	0.11
0.11	0.11	0.11	0.11	0.11	0.11	0.11	0.11
0.11	0.11	0.11	0.11	0.11	0.11	0.11	0.11
0.11	0.11	0.11	0.11	0.11	0.11	0.11	0.11
0.11	0.11	0.11	0.11	0.11	0.11	0.11	0.11
0.11	0.11	0.11	0.11	0.11	0.11	0.11	0.11
0.11	0.11	0.11	0.11	0.11	0.11	0.11	0.11
0.11	0.11	0.11	0.11	0.11	0.11	0.11	0.11
0.11	0.11	0.11	0.11	0.11	0.11	0.11	0.11
0.11	0.11	0.11	0.11	0.11	0.11	0.11	0.11
0.11	0.11	0.11	0.11	0.11	0.11	0.11	0.11
0.11	0.11	0.11	0.11	0.11	0.11	0.11	0.11
0.11	0.11	0.11	0.11	0.11	0.11	0.11	0.11
0.11	0.11	0.11	0.11	0.11	0.11	0.11	0.11
0.11	0.11	0.11	0.11	0.11	0.11	0.11	0.11
0.11	0.11	0.11	0.11	0.11	0.11	0.11	0.11
0.11	0.11	0.11	0.11	0.11	0.11	0.11	0.11
0.11	0.11	0.11	0.11	0.11	0.11	0.11	0.11
0.11	0.11	0.11	0.11	0.11	0.11	0.11	0.11
0.11	0.11	0.11	0.11	0.11	0.11	0.11	0.11
0.11	0.11	0.11	0.11	0.11	0.11	0.11	0.11
0.11	0.11	0.11	0.11	0.11	0.11	0.11	0.11
0.11	0.11	0.11	0.11	0.11	0.11	0.11	0.11
0.11	0.11	0.11	0.11	0.11	0.11	0.11	0.11
0.11	0.11	0.11	0.11	0.11	0.11	0.11	0.11
0.11	0.11	0.11	0.11	0.11	0.11	0.11	0.11
0.11	0.11	0.11	0.11	0.11	0.11	0.11	0.11
0.11	0.11	0.11	0.11	0.11	0.12	0.11	0.11
0.11	0.11	0.11	0.11	0.11	0.12	0.11	0.11
0.11	0.11	0.11	0.11	0.11	0.12	0.11	0.11
0.11	0.11	0.11	0.11	0.11	0.12	0.11	0.11
0.11	0.11	0.11	0.11	0.11	0.12	0.11	0.11
0.11	0.11	0.11	0.11	0.11	0.12	0.11	0.11
0.11	0.11	0.11	0.11	0.11	0.12	0.11	0.11
0.11	0.11	0.11	0.11	0.11	0.12	0.11	0.11
0.11	0.11	0.11	0.11	0.11	0.12	0.11	0.11
0.11	0.11	0.11	0.11	0.11	0.12	0.11	0.11
0.11	0.11	0.11	0.11	0.11	0.12	0.11	0.11
0.11	0.11	0.11	0.11	0.11	0.12	0.11	0.11
0.11	0.11	0.11	0.11	0.11	0.12	0.11	0.11
0.11	0.11	0.11	0.11	0.11	0.12	0.11	0.11
0.11	0.11	0.11	0.11	0.11	0.12	0.11	0.11
0.11	0.11	0.11	0.11	0.11	0.12	0.11	0.11
0.11	0.11	0.11	0.11	0.11	0.12	0.11	0.11
0.11	0.11	0.11	0.11	0.11	0.12	0.11	0.11
0.11	0.11	0.11	0.11	0.11	0.12	0.11	0.11
0.11	0.11	0.11	0.11	0.11	0.12	0.11	0.11
0.11	0.11	0.11	0.11	0.11	0.12	0.11	0.11
0.11	0.11	0.11	0.11	0.11	0.12	0.11	0.11
0.11	0.11	0.11	0.11	0.11	0.12	0.11	0.11
0.11	0.11	0.11	0.11	0.11	0.12	0.11	0.11
0.11	0.11	0.11	0.11	0.11	0.12	0.11	0.11
0.11	0.11	0.11	0.11	0.11	0.12	0.11	0.11
0.11	0.11	0.11	0.11	0.11	0.12	0.11	0.11
0.11	0.11	0.11	0.11	0.11	0.12	0.11	0.11
0.11	0.11	0.11	0.11	0.11	0.12	0.11	0.11
0.11	0.11	0.11	0.11	0.11	0.12	0.11	0.11
0.11	0.11	0.11	0.11	0.11	0.12	0.11	0.11
0.11	0.11	0.11	0.11	0.11	0.12	0.11	0.11
0.11	0.11	0.11	0.11	0.11	0.12	0.11	0.11
0.11	0.11	0.11	0.11	0.11	0.12	0.11	0.11
0.11	0.11	0.11	0.11	0.11	0.12	0.11	0.11
0.11	0.11	0.11	0.11	0.11	0.12	0.11	0.11
0.11	0.11	0.12	0.11	0.11	0.12	0.11	0.11
0.11	0.11	0.12	0.11	0.11	0.12	0.11	0.11
0.11	0.11	0.12	0.11	0.11	0.12	0.11	0.11
0.11	0.11	0.12	0.11	0.11	0.12	0.11	0.11
0.11	0.11	0.12	0.11	0.11	0.12	0.11	0.11
0.11	0.11	0.12	0.11	0.11	0.12	0.12	0.11
0.11	0.11	0.12	0.11	0.11	0.12	0.12	0.11
0.11	0.11	0.12	0.11	0.11	0.12	0.12	0.11
0.11	0.11	0.12	0.11	0.12	0.12	0.12	0.11
0.11	0.11	0.12	0.11	0.12	0.12	0.12	0.11
0.11	0.11	0.12	0.11	0.12	0.12	0.12	0.11
0.11	0.11	0.12	0.11	0.12	0.12	0.12	0.11
0.11	0.11	0.12	0.11	0.12	0.12	0.12	0.11
0.11	0.11	0.12	0.11	0.12	0.12	0.12	0.11
0.11	0.11	0.12	0.11	0.12	0.12	0.12	0.11
0.11	0.11	0.12	0.11	0.12	0.12	0.12	0.11
0.11	0.11	0.12	0.11	0.12	0.12	0.12	0.11
0.11	0.11	0.12	0.11	0.12	0.12	0.12	0.11
0.11	0.11	0.12	0.11	0.12	0.12	0.12	0.11
0.11	0.11	0.12	0.11	0.12	0.12	0.12	0.11
0.11	0.11	0.12	0.11	0.12	0.12	0.12	0.11
0.11	0.11	0.12	0.11	0.12	0.12	0.12	0.11
0.11	0.11	0.12	0.11	0.12	0.12	0.12	0.11
0.11	0.11	0.12	0.11	0.12	0.12	0.12	0.11
0.11	0.11	0.12	0.11	0.12	0.12	0.12	0.11
0.11	0.11	0.12	0.11	0.12	0.12	0.12	0.11
0.11	0.11	0.12	0.11	0.12	0.12	0.12	0.11
0.11	0.11	0.12	0.11	0.12	0.12	0.12	0.11
0.11	0.11	0.12	0.11	0.12	0.12	0.12	0.11
0.11	0.11	0.12	0.11	0.12	0.12	0.12	0.11
0.11	0.12	0.12	0.11	0.12	0.12	0.12	0.11
0.11	0.12	0.12	0.11	0.12	0.12	0.12	0.11
0.12	0.12	0.12	0.11	0.12	0.12	0.12	0.11
0.12	0.12	0.12	0.11	0.12	0.12	0.12	0.11
0.12	0.12	0.12	0.11	0.12	0.12	0.12	0.11
0.12	0.12	0.12	0.11	0.12	0.12	0.12	0.11
0.12	0.12	0.12	0.11	0.12	0.12	0.12	0.11
0.12	0.12	0.12	0.11	0.12	0.12	0.12	0.11
0.12	0.12	0.12	0.11	0.12	0.12	0.12	0.11
0.12	0.12	0.12	0.11	0.12	0.12	0.12	0.11
0.12	0.12	0.12	0.11	0.12	0.12	0.12	0.11
0.12	0.12	0.12	0.11	0.12	0.12	0.12	0.11
0.12	0.12	0.12	0.11	0.12	0.12	0.12	0.11
0.12	0.12	0.12	0.11	0.12	0.12	0.12	0.11
0.12	0.12	0.12	0.11	0.12	0.12	0.12	0.11
0.12	0.12	0.12	0.11	0.12	0.12	0.12	0.11
0.12	0.12	0.12	0.11	0.12	0.12	0.12	0.11
0.12	0.12	0.12	0.11	0.12	0.12	0.12	0.11
0.12	0.12	0.12	0.11	0.12	0.12	0.12	0.11
0.12	0.12	0.12	0.12	0.12	0.12	0.12	0.11
0.12	0.12	0.12	0.12	0.12	0.12	0.12	0.11
0.12	0.12	0.12	0.12	0.12	0.12	0.12	0.11
0.12	0.12	0.12	0.12	0.12	0.12	0.12	0.11
0.12	0.12	0.12	0.12	0.12	0.12	0.12	0.11
0.12	0.12	0.12	0.12	0.12	0.12	0.12	0.11
0.12	0.12	0.12	0.12	0.12	0.12	0.12	0.11
0.12	0.12	0.12	0.12	0.12	0.12	0.12	0.11
0.12	0.12	0.12	0.12	0.12	0.12	0.12	0.11
0.12	0.12	0.12	0.12	0.12	0.12	0.12	0.11
0.12	0.12	0.12	0.12	0.12	0.12	0.12	0.11
0.12	0.12	0.12	0.12	0.12	0.12	0.12	0.11
0.12	0.12	0.12	0.12	0.12	0.12	0.12	0.11
0.12	0.12	0.12	0.12	0.12	0.12	0.12	0.11
0.12	0.12	0.12	0.12	0.12	0.12	0.12	0.11
0.12	0.12	0.12	0.12	0.12	0.12	0.12	0.12
0.12	0.12	0.12	0.12	0.12	0.12	0.12	0.12
0.12	0.12	0.12	0.12	0.12	0.12	0.12	0.12
0.12	0.12	0.12	0.12	0.12	0.12	0.12	0.12
0.12	0.12	0.12	0.12	0.12	0.12	0.12	0.12
0.12	0.12	0.12	0.12	0.12	0.12	0.12	0.12
0.12	0.12	0.12	0.12	0.12	0.12	0.12	0.12
0.12	0.12	0.12	0.12	0.12	0.12	0.12	0.12
0.12	0.12	0.12	0.12	0.12	0.12	0.12	0.12
0.12	0.12	0.12	0.12	0.12	0.12	0.12	0.12
0.12	0.12	0.12	0.12	0.12	0.12	0.12	0.12
0.12	0.12	0.12	0.12	0.12	0.12	0.12	0.12
0.12	0.12	0.12	0.12	0.12	0.12	0.12	0.12
0.12	0.12	0.12	0.12	0.12	0.12	0.12	0.12
0.12	0.12	0.12	0.12	0.12	0.12	0.12	0.12
0.12	0.12	0.12	0.12	0.12	0.12	0.12	0.12
0.12	0.12	0.12	0.12	0.12	0.12	0.12	0.12
0.12	0.12	0.12	0.12	0.12	0.12	0.12	0.12
0.12	0.12	0.12	0.12	0.12	0.12	0.12	0.12
0.12	0.12	0.12	0.12	0.12	0.12	0.12	0.12
0.12	0.12	0.12	0.12	0.12	0.12	0.12	0.12
0.12	0.12	0.12	0.12	0.12	0.12	0.12	0.12
0.12	0.12	0.12	0.12	0.12	0.12	0.12	0.12
0.12	0.12	0.12	0.12	0.12	0.12	0.12	0.12
0.12	0.12	0.12	0.12	0.12	0.12	0.12	0.12
0.12	0.12	0.12	0.12	0.12	0.12	0.12	0.12
0.12	0.12	0.12	0.12	0.12	0.12	0.12	0.12
0.12	0.12	0.12	0.12	0.12	0.12	0.12	0.12
0.12	0.12	0.12	0.12	0.12	0.12	0.12	0.12
0.12	0.12	0.12	0.12	0.12	0.12	0.12	0.12
0.12	0.12	0.12	0.12	0.12	0.12	0.12	0.12
0.12	0.12	0.12	0.12	0.12	0.12	0.12	0.12
0.12	0.12	0.12	0.12	0.12	0.12	0.12	0.12
0.12	0.12	0.12	0.12	0.12	0.12	0.12	0.12
0.12	0.12	0.12	0.12	0.12	0.12	0.12	0.12
0.12	0.12	0.12	0.12	0.12	0.12	0.12	0.12
0.12	0.12	0.12	0.12	0.12	0.12	0.12	0.12
0.12	0.12	0.12	0.12	0.12	0.12	0.12	0.12
0.12	0.12	0.12	0.12	0.12	0.12	0.12	0.12
0.12	0.12	0.12	0.12	0.12	0.12	0.12	0.12
0.12	0.12	0.12	0.12	0.12	0.12	0.12	0.12
0.12	0.12	0.12	0.12	0.12	0.12	0.12	0.12
0.12	0.12	0.12	0.12	0.12	0.12	0.12	0.12
0.12	0.12	0.12	0.12	0.12	0.12	0.12	0.12
0.12	0.12	0.12	0.12	0.12	0.12	0.12	0.12
0.12	0.12	0.12	0.12	0.12	0.12	0.12	0.12
0.12	0.12	0.12	0.12	0.12	0.12	0.12	0.12
0.12	0.12	0.12	0.12	0.12	0.12	0.12	0.12
0.12	0.12	0.12	0.12	0.12	0.12	0.12	0.12
0.12	0.12	0.12	0.12	0.12	0.12	0.12	0.12
0.12	0.12	0.12	0.12	0.12	0.12	0.12	0.12
0.12	0.12	0.12	0.12	0.12	0.12	0.12	0.12
0.12	0.12	0.12	0.12	0.12	0.12	0.12	0.12
0.12	0.12	0.12	0.12	0.12	0.12	0.12	0.12
0.12	0.12	0.12	0.12	0.12	0.12	0.12	0.12
0.12	0.12	0.12	0.12	0.12	0.12	0.12	0.12
0.12	0.12	0.12	0.12	0.12	0.12	0.12	0.12
0.12	0.12	0.12	0.12	0.12	0.12	0.12	0.12
0.12	0.12	0.12	0.12	0.12	0.12	0.12	0.12
0.12	0.12	0.12	0.12	0.12	0.12	0.12	0.12
0.12	0.12	0.12	0.12	0.12	0.12	0.12	0.12
0.12	0.12	0.12	0.12	0.12	0.12	0.12	0.12
0.12	0.12	0.12	0.12	0.12	0.12	0.12	0.12
0.12	0.12	0.12	0.12	0.12	0.12	0.12	0.12
0.12	0.12	0.12	0.12	0.12	0.12	0.12	0.12
0.12	0.12	0.12	0.12	0.12	0.12	0.12	0.12
0.12	0.12	0.12	0.12	0.12	0.12	0.12	0.12
0.12	0.12	0.12	0.12	0.12	0.12	0.12	0.12
0.12	0.12	0.12	0.12	0.12	0.12	0.12	0.12
0.12	0.12	0.12	0.12	0.12	0.12	0.12	0.12
0.12	0.12	0.12	0.12	0.12	0.12	0.12	0.12
0.12	0.12	0.12	0.12	0.12	0.12	0.12	0.12
0.12	0.12	0.12	0.12	0.12	0.12	0.12	0.12
0.12	0.12	0.12	0.12	0.12	0.12	0.12	0.12
0.12	0.12	0.12	0.12	0.12	0.12	0.12	0.12
0.12	0.12	0.12	0.12	0.12	0.12	0.12	0.12
0.12	0.12	0.12	0.12	0.12	0.12	0.12	0.12
0.12	0.12	0.12	0.12	0.12	0.12	0.12	0.12
0.12	0.12	0.12	0.12	0.12	0.12	0.12	0.12
0.12	0.12	0.12	0.12	0.12	0.12	0.12	0.12
0.12	0.12	0.12	0.12	0.12	0.12	0.12	0.12
0.12	0.12	0.12	0.12	0.12	0.12	0.12	0.12
0.12	0.12	0.12	0.12	0.12	0.12	0.12	0.12
0.12	0.12	0.12	0.12	0.12	0.12	0.12	0.12
0.12	0.12	0.12	0.12	0.12	0.12	0.12	0.12
0.12	0.12	0.12	0.12	0.12	0.12	0.12	0.12
0.12	0.12	0.12	0.12	0.12	0.12	0.12	0.12
0.12	0.12	0.12	0.12	0.12	0.12	0.12	0.12
0.12	0.12	0.12	0.12	0.12	0.12	0.12	0.12
0.12	0.12	0.12	0.12	0.12	0.12	0.12	0.12
0.12	0.12	0.12	0.12	0.12	0.12	0.12	0.12
0.12	0.12	0.12	0.12	0.12	0.12	0.12	0.12
0.12	0.12	0.12	0.12	0.12	0.12	0.12	0.12
0.12	0.12	0.12	0.12	0.12	0.12	0.12	0.12
0.12	0.12	0.12	0.12	0.12	0.12	0.12	0.12
0.12	0.12	0.12	0.12	0.12	0.12	0.12	0.12
0.12	0.12	0.12	0.12	0.12	0.12	0.12	0.12
0.12	0.12	0.12	0.12	0.12	0.12	0.12	0.12
0.12	0.12	0.12	0.12	0.12	0.12	0.12	0.12
0.12	0.12	0.12	0.12	0.12	0.12	0.12	0.12
0.12	0.12	0.12	0.12	0.12	0.12	0.12	0.12
0.12	0.12	0.12	0.12	0.12	0.12	0.12	0.12
0.12	0.12	0.12	0.12	0.12	0.12	0.12	0.12
0.12	0.12	0.12	0.12	0.12	0.12	0.12	0.12
0.12	0.12	0.12	0.12	0.12	0.12	0.12	0.12
0.12	0.12	0.12	0.12	0.12	0.12	0.12	0.12
0.12	0.12	0.12	0.12	0.12	0.12	0.12	0.12
0.12	0.12	0.12	0.12	0.12	0.12	0.12	0.12
0.12	0.12	0.12	0.12	0.12	0.12	0.12	0.12
0.12	0.12	0.12	0.12	0.12	0.12	0.12	0.12
0.12	0.12	0.12	0.12	0.12	0.12	0.12	0.12
0.12	0.12	0.12	0.12	0.12	0.12	0.12	0.12
0.12	0.12	0.12	0.12	0.12	0.12	0.12	0.12
0.12	0.12	0.12	0.12	0.12	0.12	0.12	0.12
0.12	0.12	0.12	0.12	0.12	0.12	0.12	0.12
0.12	0.12	0.12	0.12	0.12	0.12	0.12	0.12
0.12	0.12	0.12	0.12	0.12	0.12	0.12	0.12
0.12	0.12	0.12	0.12	0.12	0.12	0.12	0.12
0.12	0.12	0.12	0.12	0.12	0.12	0.12	0.12
0.12	0.12	0.12	0.12	0.12	0.12	0.12	0.12
0.12	0.12	0.12	0.12	0.12	0.12	0.12	0.12
0.12	0.12	0.12	0.12	0.12	0.12	0.12	0.12
0.12	0.12	0.12	0.12	0.12	0.12	0.12	0.12
0.12	0.12	0.12	0.12	0.12	0.12	0.12	0.12
0.12	0.12	0.12	0.12	0.12	0.12	0.12	0.12
0.12	0.12	0.12	0.12	0.12	0.12	0.12	0.12
0.12	0.12	0.12	0.12	0.12	0.12	0.12	0.12
0.12	0.12	0.12	0.12	0.12	0.12	0.12	0.12
0.12	0.12	0.12	0.12	0.12	0.12	0.12	0.12
0.12	0.12	0.12	0.12	0.12	0.12	0.12	0.12
0.12	0.12	0.12	0.12	0.12	0.12	0.12	0.12
0.12	0.12	0.12	0.12	0.12	0.12	0.12	0.12
0.12	0.12	0.12	0.12	0.12	0.12	0.12	0.12
0.12	0.12	0.12	0.12	0.12	0.12	0.12	0.12
0.12	0.12	0.12	0.12	0.12	0.12	0.12	0.12
0.12	0.12	0.12	0.12	0.12	0.12	0.12	0.12
0.12	0.12	0.12	0.12	0.12	0.12	0.12	0.12
0.12	0.12	0.12	0.12	0.12	0.12	0.12	0.12
0.12	0.12	0.12	0.12	0.12	0.12	0.12	0.12
0.12	0.12	0.12	0.12	0.12	0.12	0.12	0.12
0.12	0.12	0.12	0.12	0.12	0.12	0.12	0.12
0.12	0.12	0.12	0.12	0.12	0.12	0.12	0.12
0.12	0.12	0.12	0.12	0.12	0.12	0.12	0.12
0.12	0.12	0.12	0.12	0.12	0.12	0.12	0.12
0.12	0.12	0.12	0.12	0.12	0.12	0.12	0.12
0.12	0.12	0.12	0.12	0.12	0.12	0.12	0.12
0.12	0.12	0.12	0.12	0.12	0.12	0.12	0.12
0.12	0.12	0.12	0.12	0.12	0.12	0.12	0.12
0.12	0.12	0.12	0.12	0.12	0.12	0.12	0.12
0.12	0.12	0.12	0.12	0.12	0.12	0.12	0.12
0.12	0.12	0.12	0.12	0.12	0.12	0.12	0.12
0.12	0.12	0.12	0.12	0.12	0.12	0.12	0.12
0.12	0.12	0.12	0.12	0.12	0.12	0.12	0.12
0.12	0.12	0.12	0.12	0.12	0.12	0.12	0.12
0.12	0.12	0.12	0.12	0.12	0.12	0.12	0.12
0.12	0.12	0.12	0.12	0.12	0.12	0.12	0.12
0.12	0.12	0.12	0.12	0.12	0.12	0.12	0.12
0.12	0.12	0.12	0.12	0.12	0.12	0.12	0.12
0.12	0.12	0.12	0.12	0.12	0.12	0.12	0.12
0.12	0.12	0.12	0.12	0.12	0.12	0.12	0.12
0.12	0.12	0.12	0.12	0.12	0.12	0.12	0.12
0.12	0.12	0.12	0.12	0.12	0.12	0.12	0.12
0.12	0.12	0.12	0.12	0.12	0.12	0.12	0.12
0.12	0.12	0.12	0.12	0.12	0.12	0.12	0.12
0.12	0.12	0.12	0.12	0.12	0.12	0.12	0.12
0.12	0.12	0.12	0.12	0.12	0.12	0.12	0.12
0.12	0.12	0.12	0.12	0.12	0.12	0.12	0.12
0.12	0.12	0.12	0.12	0.12	0.12	0.12	0.12
0.12	0.12	0.12	0.12	0.12	0.12	0.12	0.12
0.12	0.12	0.12	0.12	0.12	0.12	0.12	0.12
0.12	0.12	0.12	0.12	0.12	0.12	0.12	0.12
0.12	0.12	0.12	0.12	0.12	0.12	0.12	0.12
0.12	0.12	0.12	0.12	0.12	0.12	0.12	0.12
0.12	0.12	0.12	0.12	0.12	0.12	0.12	0.12
0.12	0.12	0.12	0.12	0.12	0.12	0.12	0.12
0.12	0.12	0.12	0.12	0.12	0.12	0.12	0.12
0.12	0.12	0.12	0.12	0.12	0.12	0.12	0.12
0.12	0.12	0.12	0.12	0.12	0.12	0.12	0.12
0.12	0.12	0.12	0.12	0.12	0.12	0.12	0.12
0.12	0.12	0.12	0.12	0.12	0.12	0.12	0.12
0.12	0.12	0.12	0.12	0.12	0.12	0.12	0.12
0.12	0.12	0.12	0.12	0.12	0.12	0.12	0.12
0.12	0.12	0.12	0.12	0.12	0.12	0.12	0.12
0.12	0.12	0.12	0.12	0.12	0.12	0.12	0.12
0.12	0.12	0.12	0.12	0.12	0.12	0.12	0.12
0.12	0.12	0.12	0.12	0.12	0.12	0.12	0.12
0.12	0.12	0.12	0.12	0.12	0.12	0.12	0.12
0.12	0.12	0.12	0.12	0.12	0.12	0.12	0.12
0.12	0.12	0.12	0.12	0.12	0.12	0.12	0.12
0.12	0.12	0.12	0.12	0.12	0.12	0.12	0.12
0.12	0.12	0.12	0.12	0.12	0.12	0.12	0.12
0.12	0.12	0.12	0.12	0.12	0.12	0.12	0.12
0.12	0.12	0.12	0.12	0.12	0.12	0.12	0.12
0.12	0.12	0.12	0.12	0.12	0.12	0.12	0.12
0.12	0.12	0.12	0.12	0.12	0.12	0.12	0.12
0.12	0.12	0.12	0.12	0.12	0.12	0.12	0.12
0.12	0.12	0.12	0.12	0.12	0.12	0.12	0.12
0.12	0.12	0.12	0.12	0.12	0.12	0.12	0.12
0.12	0.12	0.12	0.12	0.12	0.12	0.12	0.12
0.12	0.12	0.12	0.12	0.12	0.12	0.12	0.12
0.12	0.12	0.12	0.12	0.12	0.12	0.12	0.12
0.12	0.12	0.12	0.12	0.12	0.12	0.12	0.12
0.12	0.12	0.12	0.12	0.12	0.12	0.12	0.12
0.12	0.12	0.12	0.12	0.12	0.12	0.12	0.12
0.12	0.12	0.12	0.12	0.12	0.12	0.12	0.12
0.12	0.12	0.12	0.12	0.12	0.12	0.12	0.12
0.12	0.12	0.12	0.12	0.12	0.12	0.12	0.12
0.12	0.12	0.12	0.12	0.12	0.12	0.12	0.12
0.12	0.12	0.12	0.12	0.12	0.12	0.12	0.12
0.12	0.12	0.12	0.12	0.12	0.12	0.12	0.12
0.12	0.12	0.12	0.12	0.12	0.12	0.12	0.12
0.12	0.12	0.12	0.12	0.12	0.12	0.12	0.12
0.12	0.12	0.12	0.12	0.12	0.12	0.12	0.12
0.12	0.12	0.12	0.12	0.12	0.12	0.12	0.12
0.12	0.12	0.12	0.12	0.12	0.12	0.12	0.12
0.12	0.12	0.12	0.12	0.12	0.12	0.12	0.12
0.12	0.12	0.12	0.12	0.12	0.12	0.12	0.12
0.12	0.12	0.12	0.12	0.12	0.12	0.12	0.12
0.12	0.12	0.12	0.12	0.12	0.12	0.12	0.12
0.12	0.12	0.12	0.12	0.12	0.12	0.12	0.12
0.12	0.12	0.12	0.12	0.12	0.12	0.12	0.12
0.12	0.12	0.12	0.12	0.12	0.12	0.12	0.12
0.12	0.12	0.12	0.12	0.12	0.12	0.12	0.12
0.12	0.12	0.12	0.12	0.12	0.12	0.12	0.12
0.12	0.12	0.12	0.12	0.12	0.12	0.12	0.12
0.12	0.12	0.12	0.12	0.12	0.12	0.12	0.12
0.12	0.12	0.12	0.12	0.12	0.12	0.12	0.12
0.12	0.12	0.12	0.12	0.12	0.12	0.12	0.12
0.12	0.12	0.12	0.12	0.12	0.12	0.12	0.12
0.12	0.12	0.12	0.12	0.12	0.12	0.12	0.12
0.12	0.12	0.12	0.12	0.12	0.12	0.12	0.12
0.12	0.12	0.12	0.12	0.12	0.12	0.12	0.12
0.12	0.12	0.12	0.12	0.12	0.12	0.12	0.12
0.12	0.12	0.12	0.12	0.12	0.12	0.12	0.12
0.12	0.12	0.12	0.12	0.12	0.12	0.12	0.12
0.12	0.12	0.12	0.12	0.12	0.12	0.12	0.12
0.12	0.12	0.12	0.12	0.12	0.12	0.12	0.12
0.12	0.12	0.12	0.12	0.12	0.12	0.12	0.12
0.12	0.12	0.12	0.12	0.12	0.12	0.12	0.12
0.12	0.12	0.12	0.12	0.12	0.12	0.12	0.12
0.12	0.12	0.12	0.12	0.12	0.12	0.12	0.12
0.12	0.12	0.12	0.12	0.12	0.12	0.12	0.12
0.12	0.12	0.12	0.12	0.12	0.12	0.12	0.12
0.12	0.12	0.12	0.12	0.12	0.12	0.12	0.12
0.12	0.12	0.12	0.12	0.12	0.12	0.12	0.12
0.12	0.12	0.12	0.12	0.12	0.12	0.12	0.12
0.12	0.12	0.12	0.12	0.12	0.12	0.12	0.12
0.12	0.12	0.12	0.12	0.12	0.12	0.12	0.12
0.12	0.12	0.12	0.12	0.12	0.12	0.12	0.12
0.12	0.12	0.12	0.12	0.12	0.12	0.12	0.12
0.12	0.12	0.12	0.12	0.12	0.12	0.12	0.12
0.12	0.12	0.12	0.12	0.12	0.12	0.12	0.12
0.12	0.12	0.12	0.12	0.12	0.12	0.12	0.12
0.12	0.12	0.12	0.12	0.12	0.12	0.12	0.12
0.12	0.12	0.12	0.12	0.12	0.12	0.12	0.12
0.12	0.12	0.12	0.12	0.12	0.12	0.12	0.12
0.12	0.12	0.12	0.12	0.12	0.12	0.12	0.12
0.12	0.12	0.12	0.12	0.12	0.12	0.12	0.12
0.12	0.12	0.12	0.12	0.12	0.12	0.12	0.12
0.12	0.12	0.12	0.12	0.12	0.12	0.12	0.12
0.12	0.12	0.12	0.12	0.12	0.12	0.12	0.12
0.12	0.12	0.12	0.12	0.12	0.12	0.12	0.12
0.12	0.12	0.12	0.12	0.12	0.12	0.12	0.12
0.12	0.12	0.12	0.12	0.12	0.12	0.12	0.12
0.12	0.12	0.12	0.12	0.12	0.12	0.12	0.12
0.12	0.12	0.12	0.12	0.12	0.12	0.12	0.12
0.12	0.12	0.12	0.12	0.12	0.12	0.12	0.12
0.12	0.12	0.12	0.12	0.12	0.12	0.12	0.12
0.12	0.12	0.12	0.12	0.12	0.12	0.12	0.12
0.12	0.12	0.12	0.12	0.12	0.12	0.12	0.12
0.12	0.12	0.12	0.12	0.12	0.12	0.12	0.12
0.12	0.12	0.12	0.12	0.12	0.12	0.12	0.12
0.12	0.12	0.12	0.12	0.12	0.12	0.12	0.12
0.12	0.12	0.12	0.12	0.12	0.12	0.12	0.12
0.12	0.12	0.12	0.12	0.12	0.12	0.12	0.12
0.12	0.12	0.12	0.12	0.12	0.12	0.12	0.12
0.12	0.12	0.12	0.12	0.12	0.12	0.12	0.12
0.12	0.12	0.12	0.12	0.12	0.12	0.12	0.12
0.12	0.12	0.12	0.12	0.12	0.12	0.12	0.12
0.12	0.12	0.12	0.12	0.12	0.12	0.12	0.12
0.12	0.12	0.12	0.12	0.12	0.12	0.12	0.12
0.12	0.12	0.12	0.12	0.12	0.12	0.12	0.12
0.12	0.12	0.12	0.12	0.12	0.12	0.12	0.12
0.12	0.12	0.12	0.12	0.12	0.12	0.12	0.12
0.12	0.12	0.12	0.12	0.12	0.12	0.12	0.12
0.12	0.12	0.12	0.12	0.12	0.12	0.12	0.12
0.12	0.12	0.12	0.12	0.12	0.12	0.12	0.12
0.12	0.12	0.12	0.12	0.12	0.12	0.12	0.12
0.12	0.12	0.12	0.12	0.12	0.12	0.12	0.12
0.12	0.12	0.12	0.12	0.12	0.12	0.12	0.12
0.12	0.12	0.12	0.12	0.12	0.12	0.12	0.12
0.12	0.12	0.12	0.12	0.12	0.12	0.12	0.12
0.12	0.12	0.12	0.12	0.12	0.12	0.12	0.12
0.12	0.12	0.12	0.12	0.12	0.12	0.12	0.12
0.12	0.12	0.12	0.12	0.12	0.12	0.12	0.12
0.12	0.12	0.12	0.12	0.12	0.12	0.12	0.12
0.12	0.12	0.12	0.12	0.12	0.12	0.12	0.12
0.12	0.12	0.12	0.12	0.12	0.12	0.12	0.12
0.12	0.12	0.12	0.12	0.12	0.12	0.12	0.12
0.12	0.12	0.12	0.12	0.12	0.12	0.12	0.12
0.12	0.12	0.12	0.12	0.12	0.12	0.12	0.12
0.12	0.12	0.12	0.12	0.12	0.12	0.12	0.12
0.12	0.12	0.12	0.12	0.12	0.12	0.12	0.12
0.12	0.12	0.12	0.12	0.12	0.12	0.12	0.12
0.12	0.12	0.12	0.12	0.12	0.12	0.12	0.12
0.12	0.12	0.12	0.12	0.12	0.12	0.12	0.12
0.12	0.12	0.12	0.12	0.12	0.12	0.12	0.12
0.12	0.12	0.12	0.12	0.12	0.12	0.12	0.12
0.12	0.12	0.12	0.12	0.12	0.12	0.12	0.12
0.12	0.12	0.12	0.12	0.12	0.12	0.12	0.12
0.12	0.12	0.12	0.12	0.12	0.12	0.12	0.12
0.12	0.12	0.12	0.12	0.12	0.12	0.12	0.12
0.12	0.12	0.12	0.12	0.12	0.12	0.12	0.12
0.12	0.12	0.12	0.12	0.12	0.12	0.12	0.12
0.12	0.12	0.12	0.12	0.12	0.12	0.12	0.12
0.12	0.12	0.12	0.12	0.12	0.12	0.12	0.12
0.12	0.12	0.12	0.12	0.12	0.12	0.12	0.12
0.12	0.12	0.12	0.12	0.12	0.12	0.12	0.12
0.12	0.12	0.12	0.12	0.12	0.12	0.12	0.12
0.12	0.12	0.12	0.12	0.12	0.12	0.12	0.12
0.12	0.12	0.12	0.12	0.12	0.12	0.12	0.12
0.12	0.12	0.12	0.12	0.12	0.12	0.12	0.12
0.12	0.12	0.12	0.12	0.12	0.12	0.12	0.12
0.12	0.12	0.12	0.12	0.12	0.12	0.12	0.12
0.12	0.12	0.12	0.12	0.12	0.12	0.12	0.12
0.12	0.12	0.12	0.12	0.12	0.12	0.12	0.12
0.12	0.12	0.12	0.12	0.12	0.12	0.12	0.12
0.12	0.12	0.12	0.12	0.12	0.12	0.12	0.12
0.12	0.12	0.12	0.12	0.12	0.12	0.12	0.12
0.12	0.12	0.12	0.12	0.12	0.12	0.12	0.12
0.12	0.12	0.12	0.12	0.12	0.12	0.12	0.12
0.12	0.12	0.12	0.12	0.12	0.12	0.12	0.12
0.12	0.12	0.12	0.12	0.12	0.12	0.12	0.12
0.12	0.12	0.12	0.12	0.12	0.12	0.12	0.12
0.12	0.12	0.12	0.12	0.12	0.12	0.12	0.12
0.12	0.12	0.12	0.12	0.12	0.12	0.12	0.12
0.12	0.12	0.12	0.12	0.12	0.12	0.12	0.12
0.12	0.12	0.12	0.12	0.12	0.12	0.12	0.12
0.12	0.12	0.12	0.12	0.12	0.12	0.12	0.12
0.12	0.12	0.12	0.12	0.12	0.12	0.12	0.12
0.12	0.12	0.12	0.12	0.12	0.12	0.12	0.12
0.12	0.12	0.12	0.12	0.12	0.12	0.12	0.12
0.12	0.12	0.12	0.12	0.12	0.12	0.12	0.12
0.12	0.12	0.12	0.12	0.12	0.12	0.12	0.12
0.12	0.12	0.12	0.12	0.12	0.12	0.12	0.12
0.12	0.12	0.12	0.12	0.12	0.12	0.12	0.12
0.12	0.12	0.12	0.12	0.12	0.12	0.12	0.12
0.12	0.12	0.12	0.12	0.12	0.12	0.12	0.12
0.12	0.12	0.12	0.12	0.12	0.12	0.12	0.12
0.12	0.12	0.12	0.12	0.12	0.12	0.12	0.12
0.12	0.12	0.12	0.12	0.12	0.12	0.12	0.12
0.12	0.12	0.12	0.12	0.12	0.12	0.12	0.12
0.12	0.12	0.12	0.12	0.12	0.12	0.12	0.12
0.12	0.12	0.12	0.12	0.12	0.12	0.12	0.12
0.12	0.12	0.12	0.12	0.12	0.12	0.12	0.12
0.12	0.12	0.12	0.12	0.12	0.12	0.12	0.12
0.12	0.12	0.12	0.12	0.12	0.12	0.12	0.12
0.12	0.12	0.12	0.12	0.12	0.12	0.12	0.12
0.12	0.12	0.12	0.12	0.12	0.12	0.12	0.12
0.12	0.12	0.14	0.12	0.12	0.12	0.12	0.12
0.12	0.12	0.14	0.12	0.12	0.12	0.12	0.12
0.12	0.12	0.14	0.12	0.12	0.14	0.12	0.12
0.12	0.12	0.14	0.12	0.12	0.14	0.12	0.12
0.12	0.12	0.14	0.12	0.12	0.14	0.12	0.12
0.12	0.12	0.14	0.12	0.12	0.14	0.12	0.12
0.12	0.12	0.14	0.12	0.12	0.14	0.12	0.12
0.12	0.12	0.14	0.12	0.12	0.14	0.12	0.12
0.12	0.12	0.14	0.12	0.12	0.14	0.12	0.12
0.12	0.12	0.14	0.12	0.12	0.14	0.12	0.12
0.12	0.12	0.14	0.12	0.12	0.14	0.12	0.12
0.12	0.12	0.14	0.12	0.12	0.14	0.12	0.12
0.12	0.12	0.14	0.12	0.12	0.14	0.12	0.12
0.12	0.12	0.14	0.12	0.12	0.14	0.12	0.12
0.12	0.12	0.14	0.12	0.12	0.14	0.12	0.12
0.12	0.12	0.14	0.12	0.12	0.14	0.12	0.12
0.12	0.12	0.14	0.12	0.12	0.14	0.12	0.12
0.12	0.12	0.14	0.12	0.12	0.14	0.12	0.12
0.12	0.12	0.14	0.12	0.12	0.14	0.12	0.12
0.12	0.12	0.14	0.12	0.12	0.14	0.12	0.12
0.12	0.12	0.14	0.12	0.12	0.14	0.12	0.12
0.12	0.12	0.14	0.12	0.12	0.14	0.12	0.12
0.12	0.12	0.14	0.12	0.12	0.14	0.12	0.12
0.12	0.12	0.14	0.12	0.12	0.14	0.12	0.12
0.12	0.12	0.14	0.12	0.12	0.14	0.12	0.12
0.12	0.12	0.14	0.12	0.12	0.14	0.12	0.12
0.12	0.12	0.14	0.12	0.12	0.14	0.12	0.12
0.12	0.12	0.14	0.12	0.12	0.14	0.12	0.12
0.12	0.12	0.14	0.12	0.12	0.14	0.12	0.12
0.12	0.12	0.14	0.12	0.12	0.14	0.12	0.12
0.12	0.12	0.14	0.12	0.12	0.14	0.12	0.12
0.12	0.12	0.14	0.12	0.12	0.14	0.12	0.12
0.12	0.12	0.14	0.12	0.12	0.14	0.12	0.12
0.12	0.12	0.14	0.12	0.12	0.14	0.12	0.12
0.12	0.12	0.14	0.12	0.12	0.14	0.12	0.12
0.12	0.12	0.14	0.12	0.12	0.14	0.12	0.12
0.12	0.12	0.14	0.12	0.12	0.14	0.12	0.12
0.12	0.12	0.14	0.12	0.12	0.14	0.12	0.12
0.12	0.12	0.14	0.12	0.12	0.14	0.12	0.12
0.12	0.12	0.14	0.12	0.12	0.14	0.12	0.12
0.12	0.12	0.14	0.12	0.12	0.14	0.12	0.12
0.12	0.12	0.14	0.12	0.12	0.14	0.12	0.12
0.12	0.12	0.14	0.12	0.12	0.14	0.12	0.12
0.12	0.12	0.14	0.12	0.12	0.14	0.12	0.12
0.12	0.12	0.14	0.12	0.14	0.14	0.12	0.12
0.12	0.12	0.14	0.12	0.14	0.14	0.12	0.12
0.12	0.12	0.14	0.12	0.14	0.14	0.12	0.12
0.12	0.12	0.14	0.12	0.14	0.14	0.12	0.12
0.12	0.12	0.14	0.12	0.14	0.14	0.12	0.12
0.12	0.12	0.14	0.12	0.14	0.14	0.12	0.12
0.12	0.12	0.14	0.12	0.14	0.14	0.12	0.12
0.12	0.12	0.14	0.12	0.14	0.14	0.12	0.12
0.12	0.12	0.14	0.12	0.14	0.14	0.12	0.12
0.12	0.12	0.14	0.12	0.14	0.14	0.12	0.12
0.12	0.12	0.14	0.12	0.14	0.14	0.12	0.12
0.12	0.12	0.14	0.12	0.14	0.14	0.12	0.12
0.12	0.12	0.14	0.12	0.14	0.14	0.12	0.12
0.12	0.12	0.14	0.12	0.14	0.14	0.12	0.12
0.12	0.12	0.14	0.12	0.14	0.14	0.12	0.12
0.12	0.12	0.14	0.12	0.14	0.14	0.12	0.12
0.12	0.12	0.14	0.12	0.14	0.14	0.14	0.12
0.12	0.12	0.14	0.12	0.14	0.14	0.14	0.12
0.12	0.12	0.14	0.12	0.14	0.14	0.14	0.12
0.12	0.12	0.14	0.12	0.14	0.14	0.14	0.12
0.12	0.12	0.14	0.12	0.14	0.14	0.14	0.12
0.12	0.12	0.14	0.12	0.14	0.14	0.14	0.12
0.12	0.12	0.14	0.12	0.14	0.14	0.14	0.12
0.12	0.12	0.14	0.12	0.14	0.14	0.14	0.12
0.12	0.12	0.14	0.12	0.14	0.14	0.14	0.12
0.12	0.12	0.14	0.12	0.14	0.14	0.14	0.12
0.12	0.12	0.14	0.12	0.14	0.14	0.14	0.12
0.12	0.12	0.14	0.12	0.14	0.14	0.14	0.12
0.12	0.12	0.14	0.12	0.14	0.14	0.14	0.12
0.12	0.12	0.14	0.12	0.14	0.14	0.14	0.12
0.12	0.12	0.14	0.12	0.14	0.14	0.14	0.12
0.12	0.12	0.14	0.12	0.14	0.14	0.14	0.12
0.12	0.12	0.14	0.12	0.14	0.14	0.14	0.12
0.12	0.12	0.14	0.12	0.14	0.14	0.14	0.12
0.12	0.12	0.14	0.12	0.14	0.14	0.14	0.12
0.12	0.12	0.14	0.12	0.14	0.14	0.14	0.12
0.12	0.12	0.14	0.12	0.14	0.14	0.14	0.12
0.12	0.12	0.14	0.12	0.14	0.14	0.14	0.12
0.12	0.12	0.14	0.12	0.14	0.14	0.14	0.12
0.12	0.12	0.14	0.12	0.14	0.14	0.14	0.12
0.12	0.12	0.14	0.12	0.14	0.14	0.14	0.12
0.12	0.12	0.14	0.12	0.14	0.14	0.14	0.12
0.12	0.12	0.14	0.12	0.14	0.14	0.14	0.12
0.12	0.12	0.14	0.12	0.14	0.14	0.14	0.12
0.12	0.12	0.14	0.12	0.14	0.14	0.14	0.12
0.12	0.12	0.14	0.12	0.14	0.14	0.14	0.12
0.12	0.12	0.14	0.12	0.14	0.14	0.14	0.12
0.12	0.12	0.14	0.12	0.14	0.14	0.14	0.12
0.14	0.12	0.14	0.12	0.14	0.14	0.14	0.12
0.14	0.12	0.14	0.12	0.14	0.14	0.14	0.12
0.14	0.12	0.14	0.12	0.14	0.14	0.14	0.12
0.14	0.12	0.14	0.12	0.14	0.14	0.14	0.12
0.14	0.12	0.14	0.12	0.14	0.14	0.14	0.12
0.14	0.12	0.14	0.12	0.14	0.14	0.14	0.12
0.14	0.12	0.14	0.12	0.14	0.14	0.14	0.12
0.14	0.12	0.14	0.12	0.14	0.14	0.14	0.12
0.14	0.12	0.14	0.12	0.14	0.14	0.14	0.12
0.14	0.12	0.14	0.12	0.14	0.14	0.14	0.12
0.14	0.12	0.14	0.12	0.14	0.14	0.14	0.12
0.14	0.12	0.14	0.12	0.14	0.14	0.14	0.12
0.14	0.12	0.14	0.12	0.14	0.14	0.14	0.12
0.14	0.12	0.14	0.12	0.14	0.14	0.14	0.12
0.14	0.12	0.14	0.12	0.14	0.14	0.14	0.12
0.14	0.12	0.14	0.14	0.14	0.14	0.14	0.12
0.14	0.12	0.14	0.14	0.14	0.14	0.14	0.12
0.14	0.12	0.14	0.14	0.14	0.14	0.14	0.12
0.14	0.12	0.14	0.14	0.14	0.14	0.14	0.12
0.14	0.12	0.14	0.14	0.14	0.14	0.14	0.12
0.14	0.12	0.14	0.14	0.14	0.14	0.14	0.12
0.14	0.12	0.14	0.14	0.14	0.14	0.14	0.12
0.14	0.12	0.14	0.14	0.14	0.14	0.14	0.12
0.14	0.12	0.14	0.14	0.14	0.14	0.14	0.12
0.14	0.12	0.14	0.14	0.14	0.14	0.14	0.12
0.14	0.14	0.14	0.14	0.14	0.14	0.14	0.12
0.14	0.14	0.14	0.14	0.14	0.14	0.14	0.12
0.14	0.14	0.14	0.14	0.14	0.14	0.14	0.12
0.14	0.14	0.14	0.14	0.14	0.14	0.14	0.12
0.14	0.14	0.14	0.14	0.14	0.14	0.14	0.12
0.14	0.14	0.14	0.14	0.14	0.14	0.14	0.12
0.14	0.14	0.14	0.14	0.14	0.14	0.14	0.12
0.14	0.14	0.14	0.14	0.14	0.14	0.14	0.12
0.14	0.14	0.14	0.14	0.14	0.14	0.14	0.12
0.14	0.14	0.14	0.14	0.14	0.14	0.14	0.12
0.14	0.14	0.14	0.14	0.14	0.14	0.14	0.12
0.14	0.14	0.14	0.14	0.14	0.14	0.14	0.12
0.14	0.14	0.14	0.14	0.14	0.14	0.14	0.12
0.14	0.14	0.14	0.14	0.14	0.14	0.14	0.12
0.14	0.14	0.14	0.14	0.14	0.14	0.14	0.12
0.14	0.14	0.14	0.14	0.14	0.14	0.14	0.12
0.14	0.14	0.14	0.14	0.14	0.14	0.14	0.12
0.14	0.14	0.14	0.14	0.14	0.14	0.14	0.12
0.14	0.14	0.14	0.14	0.14	0.14	0.14	0.12
0.14	0.14	0.14	0.14	0.14	0.14	0.14	0.12
0.14	0.14	0.14	0.14	0.14	0.14	0.14	0.12
0.14	0.14	0.14	0.14	0.14	0.14	0.14	0.12
0.14	0.14	0.14	0.14	0.14	0.14	0.14	0.12
0.14	0.14	0.14	0.14	0.14	0.14	0.14	0.12
0.14	0.14	0.14	0.14	0.14	0.14	0.14	0.12
0.14	0.14	0.14	0.14	0.14	0.14	0.14	0.12
0.14	0.14	0.14	0.14	0.14	0.14	0.14	0.12
0.14	0.14	0.14	0.14	0.14	0.14	0.14	0.12
0.14	0.14	0.14	0.14	0.14	0.14	0.14	0.12
0.14	0.14	0.14	0.14	0.14	0.14	0.14	0.12
0.14	0.14	0.14	0.14	0.14	0.14	0.14	0.12
0.14	0.14	0.14	0.14	0.14	0.14	0.14	0.12
0.14	0.14	0.14	0.14	0.14	0.14	0.14	0.12
0.14	0.14	0.14	0.14	0.14	0.14	0.14	0.12
0.14	0.14	0.14	0.14	0.14	0.14	0.14	0.12
0.14	0.14	0.14	0.14	0.14	0.14	0.14	0.12
0.14	0.14	0.14	0.14	0.14	0.14	0.14	0.12
0.14	0.14	0.14	0.14	0.14	0.14	0.14	0.12
0.14	0.14	0.14	0.14	0.14	0.14	0.14	0.12
0.14	0.14	0.14	0.14	0.14	0.14	0.14	0.12
0.14	0.14	0.14	0.14	0.14	0.14	0.14	0.12
0.14	0.14	0.14	0.14	0.14	0.14	0.14	0.12
0.14	0.14	0.14	0.14	0.14	0.14	0.14	0.12
0.14	0.14	0.14	0.14	0.14	0.14	0.14	0.12
0.14	0.14	0.14	0.14	0.14	0.14	0.14	0.12
0.14	0.14	0.14	0.14	0.14	0.14	0.14	0.12
0.14	0.14	0.14	0.14	0.14	0.14	0.14	0.12
0.14	0.14	0.14	0.14	0.14	0.14	0.14	0.12
0.14	0.14	0.14	0.14	0.14	0.14	0.14	0.12
0.14	0.14	0.14	0.14	0.14	0.14	0.14	0.12
0.14	0.14	0.14	0.14	0.14	0.14	0.14	0.12
0.14	0.14	0.14	0.14	0.14	0.14	0.14	0.12
0.14	0.14	0.14	0.14	0.14	0.14	0.14	0.12
0.14	0.14	0.14	0.14	0.14	0.14	0.14	0.12
0.14	0.14	0.14	0.14	0.14	0.14	0.14	0.12
0.14	0.14	0.14	0.14	0.14	0.14	0.14	0.12
0.14	0.14	0.14	0.14	0.14	0.14	0.14	0.12
0.14	0.14	0.14	0.14	0.14	0.14	0.14	0.12
0.14	0.14	0.14	0.14	0.14	0.14	0.14	0.12
0.14	0.14	0.14	0.14	0.14	0.14	0.14	0.12
0.14	0.14	0.14	0.14	0.14	0.14	0.14	0.12
0.14	0.14	0.14	0.14	0.14	0.14	0.14	0.12
0.14	0.14	0.14	0.14	0.14	0.14	0.14	0.12
0.14	0.14	0.14	0.14	0.14	0.14	0.14	0.12
0.14	0.14	0.14	0.14	0.14	0.14	0.14	0.12
0.14	0.14	0.14	0.14	0.14	0.14	0.14	0.12
0.14	0.14	0.14	0.14	0.14	0.14	0.14	0.12
0.14	0.14	0.14	0.14	0.14	0.14	0.14	0.12
0.14	0.14	0.14	0.14	0.14	0.14	0.14	0.12
0.14	0.14	0.14	0.14	0.14	0.14	0.14	0.12
0.14	0.14	0.14	0.14	0.14	0.14	0.14	0.12
0.14	0.14	0.14	0.14	0.14	0.14	0.14	0.12
0.14	0.14	0.14	0.14	0.14	0.14	0.14	0.12
0.14	0.14	0.14	0.14	0.14	0.14	0.14	0.12
0.14	0.14	0.14	0.14	0.14	0.14	0.14	0.12
0.14	0.14	0.14	0.14	0.14	0.14	0.14	0.12
0.14	0.14	0.14	0.14	0.14	0.14	0.14	0.12
0.14	0.14	0.14	0.14	0.14	0.14	0.14	0.12
0.14	0.14	0.14	0.14	0.14	0.14	0.14	0.12
0.14	0.14	0.14	0.14	0.14	0.14	0.14	0.12
0.14	0.14	0.14	0.14	0.14	0.14	0.14	0.12
0.14	0.14	0.14	0.14	0.14	0.14	0.14	0.12
0.14	0.14	0.14	0.14	0.14	0.14	0.14	0.12
0.14	0.14	0.14	0.14	0.14	0.14	0.14	0.12
0.14	0.14	0.14	0.14	0.14	0.14	0.14	0.12
0.14	0.14	0.14	0.14	0.14	0.14	0.14	0.12
0.14	0.14	0.14	0.14	0.14	0.14	0.14	0.12
0.14	0.14	0.14	0.14	0.14	0.14	0.14	0.12
0.14	0.14	0.14	0.14	0.14	0.14	0.14	0.12
0.14	0.14	0.14	0.14	0.14	0.14	0.14	0.12
0.14	0.14	0.14	0.14	0.14	0.14	0.14	0.12
0.14	0.14	0.14	0.14	0.14	0.14	0.14	0.12
0.14	0.14	0.14	0.14	0.14	0.14	0.14	0.12
0.14	0.14	0.14	0.14	0.14	0.14	0.14	0.12
0.14	0.14	0.14	0.14	0.14	0.14	0.14	0.12
0.14	0.14	0.14	0.14	0.14	0.14	0.14	0.12
0.14	0.14	0.14	0.14	0.14	0.14	0.14	0.12
0.14	0.14	0.14	0.14	0.14	0.14	0.14	0.12
0.14	0.14	0.14	0.14	0.14	0.14	0.14	0.12
0.14	0.14	0.14	0.14	0.14	0.14	0.14	0.12
0.14	0.14	0.14	0.14	0.14	0.14	0.14	0.12
0.14	0.14	0.14	0.14	0.14	0.14	0.14	0.12
0.14	0.14	0.14	0.14	0.14	0.14	0.14	0.12
0.14	0.14	0.14	0.14	0.14	0.14	0.14	0.12
0.14	0.14	0.14	0.14	0.14	0.14	0.14	0.12
0.14	0.14	0.14	0.14	0.14	0.14	0.14	0.12
0.14	0.14	0.14	0.14	0.14	0.14	0.14	0.12
0.14	0.14	0.14	0.14	0.14	0.14	0.14	0.12
0.14	0.14	0.14	0.14	0.14	0.14	0.14	0.12
0.14	0.14	0.14	0.14	0.14	0.14	0.14	0.12
0.14	0.14	0.14	0.14	0.14	0.14	0.14	0.12
0.14	0.14	0.14	0.14	0.14	0.14	0.14	0.12
0.14	0.14	0.14	0.14	0.14	0.14	0.14	0.12
0.14	0.14	0.14	0.14	0.14	0.14	0.14	0.12
0.14	0.14	0.14	0.14	0.14	0.14	0.14	0.12
0.14	0.14	0.14	0.14	0.14	0.14	0.14	0.14
0.14	0.14	0.14	0.14	0.14	0.14	0.14	0.14
0.14	0.14	0.14	0.14	0.14	0.14	0.14	0.14
0.14	0.14	0.14	0.14	0.14	0.14	0.14	0.14
0.14	0.14	0.14	0.14	0.14	0.14	0.14	0.14
0.14	0.14	0.14	0.14	0.14	0.14	0.14	0.14
0.14	0.14	0.14	0.14	0.14	0.14	0.14	0.14
0.14	0.14	0.14	0.14	0.14	0.14	0.14	0.14
0.14	0.14	0.14	0.14	0.14	0.14	0.14	0.14
0.14	0.14	0.14	0.14	0.14	0.14	0.14	0.14
0.14	0.14	0.14	0.14	0.14	0.14	0.14	0.14
0.14	0.14	0.14	0.14	0.14	0.14	0.14	0.14
0.14	0.14	0.14	0.14	0.14	0.14	0.14	0.14
0.14	0.14	0.14	0.14	0.14	0.14	0.14	0.14
0.14	0.14	0.14	0.14	0.14	0.14	0.14	0.14
0.14	0.14	0.14	0.14	0.14	0.14	0.14	0.14
0.14	0.14	0.14	0.14	0.14	0.14	0.14	0.14
0.14	0.14	0.14	0.14	0.14	0.14	0.14	0.14
0.14	0.14	0.14	0.14	0.14	0.14	0.14	0.14
0.14	0.14	0.14	0.14	0.14	0.14	0.14	0.14
0.14	0.14	0.14	0.14	0.14	0.14	0.14	0.14
0.14	0.14	0.14	0.14	0.14	0.14	0.14	0.14
0.14	0.14	0.14	0.14	0.14	0.14	0.14	0.14
0.14	0.14	0.14	0.14	0.14	0.14	0.14	0.14
0.14	0.14	0.14	0.14	0.14	0.14	0.14	0.14
0.14	0.14	0.14	0.14	0.14	0.14	0.14	0.14
0.14	0.14	0.14	0.14	0.14	0.14	0.14	0.14
0.14	0.14	0.14	0.14	0.14	0.14	0.14	0.14
0.14	0.14	0.14	0.14	0.14	0.14	0.14	0.14
0.14	0.14	0.14	0.14	0.14	0.14	0.14	0.14
0.14	0.14	0.14	0.14	0.14	0.14	0.14	0.14
0.14	0.14	0.14	0.14	0.14	0.14	0.14	0.14
0.14	0.14	0.14	0.14	0.14	0.14	0.14	0.14
0.14	0.14	0.14	0.14	0.14	0.14	0.14	0.14
0.14	0.14	0.14	0.14	0.14	0.14	0.14	0.14
0.14	0.14	0.14	0.14	0.14	0.14	0.14	0.14
0.14	0.14	0.14	0.14	0.14	0.14	0.14	0.14
0.14	0.14	0.14	0.14	0.14	0.14	0.14	0.14
0.14	0.14	0.14	0.14	0.14	0.14	0.14	0.14
0.14	0.14	0.14	0.14	0.14	0.14	0.14	0.14
0.14	0.14	0.14	0.14	0.14	0.14	0.14	0.14
0.14	0.14	0.14	0.14	0.14	0.14	0.14	0.14
0.14	0.14	0.14	0.14	0.14	0.14	0.14	0.14
0.14	0.14	0.14	0.14	0.14	0.14	0.14	0.14
0.14	0.14	0.14	0.14	0.14	0.14	0.14	0.14
0.14	0.14	0.14	0.14	0.14	0.14	0.14	0.14
0.14	0.14	0.14	0.14	0.14	0.14	0.14	0.14
0.14	0.14	0.14	0.14	0.14	0.14	0.14	0.14
0.14	0.14	0.14	0.14	0.14	0.14	0.14	0.14
0.14	0.14	0.14	0.14	0.14	0.14	0.14	0.14
0.14	0.14	0.14	0.14	0.14	0.14	0.14	0.14
0.14	0.14	0.14	0.14	0.14	0.14	0.14	0.14
0.14	0.14	0.14	0.14	0.14	0.14	0.14	0.14
0.14	0.14	0.14	0.14	0.14	0.14	0.14	0.14
0.14	0.14	0.14	0.14	0.14	0.14	0.14	0.14
0.14	0.14	0.14	0.14	0.14	0.14	0.14	0.14
0.14	0.14	0.14	0.14	0.14	0.14	0.14	0.14
0.14	0.14	0.14	0.14	0.14	0.14	0.14	0.14
0.14	0.14	0.14	0.14	0.14	0.14	0.14	0.14
0.14	0.14	0.14	0.14	0.14	0.14	0.14	0.14
0.14	0.14	0.14	0.14	0.14	0.14	0.14	0.14
0.14	0.14	0.14	0.14	0.14	0.14	0.14	0.14
0.14	0.14	0.14	0.14	0.14	0.14	0.14	0.14
0.14	0.14	0.14	0.14	0.14	0.14	0.14	0.14
0.14	0.14	0.14	0.14	0.14	0.14	0.14	0.14
0.14	0.14	0.14	0.14	0.14	0.14	0.14	0.14
0.14	0.14	0.14	0.14	0.14	0.14	0.14	0.14
0.14	0.14	0.14	0.14	0.14	0.14	0.14	0.14
0.14	0.14	0.14	0.14	0.14	0.14	0.14	0.14
0.14	0.14	0.14	0.14	0.14	0.14	0.14	0.14
0.14	0.14	0.14	0.14	0.14	0.14	0.14	0.14
0.14	0.14	0.14	0.14	0.14	0.14	0.14	0.14
0.14	0.14	0.14	0.14	0.14	0.14	0.14	0.14
0.14	0.14	0.14	0.14	0.14	0.14	0.14	0.14
0.14	0.14	0.14	0.14	0.14	0.14	0.14	0.14
0.14	0.14	0.14	0.14	0.14	0.14	0.14	0.14
0.14	0.14	0.14	0.14	0.14	0.14	0.14	0.14
0.14	0.14	0.14	0.14	0.14	0.14	0.14	0.14
0.14	0.14	0.14	0.14	0.14	0.14	0.14	0.14
0.14	0.14	0.14	0.14	0.14	0.14	0.14	0.14
0.14	0.14	0.14	0.14	0.14	0.14	0.14	0.14
0.14	0.14	0.14	0.14	0.14	0.14	0.14	0.14
0.14	0.14	0.14	0.14	0.14	0.14	0.14	0.14
0.14	0.14	0.14	0.14	0.14	0.14	0.14	0.14
0.14	0.14	0.14	0.14	0.14	0.14	0.14	0.14
0.14	0.14	0.14	0.14	0.14	0.14	0.14	0.14
0.14	0.14	0.14	0.14	0.14	0.14	0.14	0.14
0.14	0.14	0.14	0.14	0.14	0.14	0.14	0.14
0.14	0.14	0.14	0.14	0.14	0.14	0.14	0.14
0.14	0.14	0.14	0.14	0.14	0.14	0.14	0.14
0.14	0.14	0.14	0.14	0.14	0.14	0.14	0.14
0.14	0.14	0.14	0.14	0.14	0.14	0.14	0.14
0.14	0.14	0.14	0.14	0.14	0.14	0.14	0.14
0.14	0.14	0.14	0.14	0.14	0.14	0.14	0.14
0.14	0.14	0.14	0.14	0.14	0.14	0.14	0.14
0.14	0.14	0.14	0.14	0.14	0.14	0.14	0.14
0.14	0.14	0.14	0.14	0.14	0.14	0.14	0.14
0.14	0.14	0.14	0.14	0.14	0.14	0.14	0.14
0.14	0.14	0.14	0.14	0.14	0.14	0.14	0.14
0.14	0.14	0.14	0.14	0.14	0.14	0.14	0.14
0.14	0.14	0.14	0.14	0.14	0.14	0.14	0.14
0.14	0.14	0.14	0.14	0.14	0.14	0.14	0.14
0.14	0.14	0.14	0.14	0.14	0.14	0.14	0.14
0.14	0.14	0.14	0.14	0.14	0.14	0.14	0.14
0.14	0.14	0.14	0.14	0.14	0.14	0.14	0.14
0.14	0.14	0.14	0.14	0.14	0.14	0.14	0.14
0.14	0.14	0.14	0.14	0.14	0.14	0.14	0.14
0.14	0.14	0.14	0.14	0.14	0.14	0.14	0.14
0.14	0.14	0.14	0.14	0.14	0.14	0.14	0.14
0.14	0.14	0.14	0.14	0.14	0.14	0.14	0.14
0.14	0.14	0.14	0.14	0.14	0.14	0.14	0.14
0.14	0.14	0.14	0.14	0.14	0.14	0.14	0.14
0.14	0.14	0.14	0.14	0.14	0.14	0.14	0.14
0.14	0.14	0.14	0.14	0.14	0.14	0.14	0.14
0.14	0.14	0.14	0.14	0.14	0.14	0.14	0.14
0.14	0.14	0.14	0.14	0.14	0.14	0.14	0.14
0.14	0.14	0.14	0.14	0.14	0.14	0.14	0.14
0.14	0.14	0.14	0.14	0.14	0.14	0.14	0.14
0.14	0.14	0.14	0.14	0.14	0.14	0.14	0.14
0.14	0.14	0.14	0.14	0.14	0.14	0.14	0.14
0.14	0.14	0.14	0.14	0.14	0.14	0.14	0.14
0.14	0.14	0.14	0.14	0.14	0.14	0.14	0.14
0.14	0.14	0.14	0.14	0.14	0.14	0.14	0.14
0.14	0.14	0.14	0.14	0.14	0.14	0.14	0.14
0.14	0.14	0.14	0.14	0.14	0.14	0.14	0.14
0.14	0.14	0.14	0.14	0.14	0.14	0.14	0.14
0.14	0.14	0.14	0.14	0.14	0.14	0.14	0.14
0.14	0.14	0.14	0.14	0.14	0.14	0.14	0.14
0.14	0.14	0.14	0.14	0.14	0.14	0.14	0.14
0.14	0.14	0.14	0.14	0.14	0.14	0.14	0.14
0.14	0.14	0.14	0.14	0.14	0.14	0.14	0.14
0.14	0.14	0.14	0.14	0.14	0.14	0.14	0.14
0.14	0.14	0.14	0.14	0.14	0.14	0.14	0.14
0.14	0.14	0.14	0.14	0.14	0.14	0.14	0.14
0.14	0.14	0.14	0.14	0.14	0.14	0.14	0.14
0.14	0.14	0.14	0.14	0.14	0.14	0.14	0.14
0.14	0.14	0.14	0.14	0.14	0.14	0.14	0.14
0.14	0.14	0.14	0.14	0.14	0.14	0.14	0.14
0.14	0.14	0.14	0.14	0.14	0.14	0.14	0.14
0.14	0.14	0.14	0.14	0.14	0.14	0.14	0.14
0.14	0.14	0.14	0.14	0.14	0.14	0.14	0.14
0.14	0.14	0.14	0.14	0.14	0.14	0.14	0.14
0.14	0.14	0.14	0.14	0.14	0.14	0.14	0.14
0.14	0.14	0.14	0.14	0.14	0.14	0.14	0.14
0.14	0.14	0.14	0.14	0.14	0.14	0.14	0.14
0.14	0.14	0.14	0.14	0.14	0.14	0.14	0.14
0.14	0.14	0.14	0.14	0.14	0.14	0.14	0.14
0.14	0.14	0.14	0.14	0.14	0.14	0.14	0.14
0.14	0.14	0.14	0.14	0.14	0.14	0.14	0.14
0.14	0.14	0.14	0.14	0.14	0.14	0.14	0.14
0.14	0.14	0.14	0.14	0.14	0.14	0.14	0.14
0.14	0.14	0.14	0.14	0.14	0.14	0.14	0.14
0.14	0.14	0.14	0.14	0.14	0.14	0.14	0.14
0.14	0.14	0.14	0.14	0.14	0.14	0.14	0.14
0.14	0.14	0.14	0.14	0.14	0.14	0.14	0.14
0.14	0.14	0.14	0.14	0.14	0.14	0.14	0.14
0.14	0.14	0.14	0.14	0.14	0.14	0.14	0.14
0.14	0.14	0.14	0.14	0.14	0.14	0.14	0.14
0.14	0.14	0.14	0.14	0.14	0.14	0.14	0.14
0.14	0.14	0.14	0.14	0.14	0.14	0.14	0.14
0.14	0.14	0.14	0.14	0.14	0.14	0.14	0.14
0.14	0.14	0.14	0.14	0.14	0.14	0.14	0.14
0.14	0.14	0.14	0.14	0.14	0.14	0.14	0.14
0.14	0.14	0.14	0.14	0.14	0.14	0.14	0.14
0.14	0.14	0.14	0.14	0.14	0.14	0.14	0.14
0.14	0.14	0.14	0.14	0.14	0.14	0.14	0.14
0.14	0.14	0.14	0.14	0.14	0.14	0.14	0.14
0.14	0.14	0.14	0.14	0.14	0.14	0.14	0.14
0.14	0.14	0.14	0.14	0.14	0.14	0.14	0.14
0.14	0.14	0.14	0.14	0.14	0.14	0.14	0.14
0.14	0.14	0.14	0.14	0.14	0.14	0.14	0.14
0.14	0.14	0.14	0.14	0.14	0.14	0.14	0.14
0.14	0.14	0.14	0.14	0.14	0.14	0.14	0.14
0.14	0.14	0.14	0.14	0.14	0.14	0.14	0.14
0.14	0.14	0.14	0.14	0.14	0.14	0.14	0.14
0.14	0.14	0.14	0.14	0.14	0.14	0.14	0.14
0.14	0.14	0.14	0.14	0.14	0.14	0.14	0.14
0.14	0.14	0.14	0.14	0.14	0.14	0.14	0.14
0.14	0.14	0.14	0.14	0.14	0.14	0.14	0.14
0.14	0.14	0.14	0.14	0.14	0.14	0.14	0.14
0.14	0.14	0.14	0.14	0.14	0.14	0.14	0.14
0.14	0.14	0.14	0.14	0.14	0.14	0.14	0.14
0.14	0.14	0.14	0.14	0.14	0.14	0.14	0.14
0.14	0.14	0.14	0.14	0.14	0.15	0.14	0.14
0.14	0.14	0.14	0.14	0.14	0.15	0.14	0.14
0.14	0.14	0.15	0.14	0.14	0.15	0.14	0.14
0.14	0.14	0.15	0.14	0.14	0.15	0.14	0.14
0.14	0.14	0.15	0.14	0.14	0.15	0.14	0.14
0.14	0.14	0.15	0.14	0.14	0.15	0.14	0.14
0.14	0.14	0.15	0.14	0.14	0.15	0.14	0.14
0.14	0.14	0.15	0.14	0.14	0.15	0.14	0.14
0.14	0.14	0.15	0.14	0.14	0.15	0.14	0.14
0.14	0.14	0.15	0.14	0.14	0.15	0.14	0.14
0.14	0.14	0.15	0.14	0.14	0.15	0.14	0.14
0.14	0.14	0.15	0.14	0.14	0.15	0.14	0.14
0.14	0.14	0.15	0.14	0.14	0.15	0.14	0.14
0.14	0.14	0.15	0.14	0.14	0.15	0.14	0.14
0.14	0.14	0.15	0.14	0.14	0.15	0.14	0.14
0.14	0.14	0.15	0.14	0.14	0.15	0.14	0.14
0.14	0.14	0.15	0.14	0.14	0.15	0.14	0.14
0.14	0.14	0.15	0.14	0.14	0.15	0.14	0.14
0.14	0.14	0.15	0.14	0.14	0.15	0.14	0.14
0.14	0.14	0.15	0.14	0.14	0.15	0.14	0.14
0.14	0.14	0.15	0.14	0.14	0.15	0.14	0.14
0.14	0.14	0.15	0.14	0.14	0.15	0.14	0.14
0.14	0.14	0.15	0.14	0.14	0.15	0.14	0.14
0.14	0.14	0.15	0.14	0.14	0.15	0.14	0.14
0.14	0.14	0.15	0.14	0.14	0.15	0.14	0.14
0.14	0.14	0.15	0.14	0.14	0.15	0.14	0.14
0.14	0.14	0.15	0.14	0.14	0.15	0.14	0.14
0.14	0.14	0.15	0.14	0.14	0.15	0.14	0.14
0.14	0.14	0.15	0.14	0.14	0.15	0.14	0.14
0.14	0.14	0.15	0.14	0.14	0.15	0.14	0.14
0.14	0.14	0.15	0.14	0.14	0.15	0.14	0.14
0.14	0.14	0.15	0.14	0.14	0.15	0.14	0.14
0.14	0.14	0.15	0.14	0.14	0.15	0.14	0.14
0.14	0.14	0.15	0.14	0.15	0.15	0.14	0.14
0.14	0.14	0.15	0.14	0.15	0.15	0.14	0.14
0.14	0.14	0.15	0.14	0.15	0.15	0.14	0.14
0.14	0.14	0.15	0.14	0.15	0.15	0.14	0.14
0.14	0.14	0.15	0.14	0.15	0.15	0.14	0.14
0.14	0.14	0.15	0.14	0.15	0.15	0.14	0.14
0.14	0.14	0.15	0.14	0.15	0.15	0.14	0.14
0.14	0.14	0.15	0.14	0.15	0.15	0.14	0.14
0.14	0.14	0.15	0.14	0.15	0.15	0.14	0.14
0.14	0.14	0.15	0.14	0.15	0.15	0.14	0.14
0.14	0.14	0.15	0.14	0.15	0.15	0.14	0.14
0.14	0.14	0.15	0.14	0.15	0.15	0.14	0.14
0.14	0.14	0.15	0.14	0.15	0.15	0.14	0.14
0.14	0.14	0.15	0.14	0.15	0.15	0.14	0.14
0.14	0.14	0.15	0.14	0.15	0.15	0.14	0.14
0.14	0.14	0.15	0.14	0.15	0.15	0.14	0.14
0.14	0.14	0.15	0.14	0.15	0.15	0.14	0.14
0.14	0.14	0.15	0.14	0.15	0.15	0.14	0.14
0.14	0.14	0.15	0.14	0.15	0.15	0.14	0.14
0.14	0.14	0.15	0.14	0.15	0.15	0.14	0.14
0.14	0.14	0.15	0.14	0.15	0.15	0.14	0.14
0.14	0.14	0.15	0.14	0.15	0.15	0.14	0.14
0.14	0.14	0.15	0.14	0.15	0.15	0.14	0.14
0.14	0.14	0.15	0.14	0.15	0.15	0.14	0.14
0.14	0.14	0.15	0.14	0.15	0.15	0.14	0.14
0.14	0.14	0.15	0.14	0.15	0.15	0.14	0.14
0.14	0.14	0.15	0.14	0.15	0.15	0.14	0.14
0.14	0.14	0.15	0.14	0.15	0.15	0.14	0.14
0.14	0.14	0.15	0.14	0.15	0.15	0.14	0.14
0.14	0.14	0.15	0.14	0.15	0.15	0.14	0.14
0.14	0.14	0.15	0.14	0.15	0.15	0.14	0.14
0.14	0.14	0.15	0.14	0.15	0.15	0.14	0.14
0.14	0.14	0.15	0.14	0.15	0.15	0.14	0.14
0.14	0.14	0.15	0.14	0.15	0.15	0.14	0.14
0.14	0.14	0.15	0.14	0.15	0.15	0.14	0.14
0.14	0.14	0.15	0.14	0.15	0.15	0.14	0.14
0.14	0.14	0.15	0.14	0.15	0.15	0.14	0.14
0.14	0.14	0.15	0.14	0.15	0.15	0.14	0.14
0.14	0.14	0.15	0.14	0.15	0.15	0.14	0.14
0.14	0.14	0.15	0.14	0.15	0.15	0.14	0.14
0.14	0.14	0.15	0.14	0.15	0.15	0.14	0.14
0.14	0.14	0.15	0.14	0.15	0.15	0.14	0.14
0.14	0.14	0.15	0.14	0.15	0.15	0.14	0.14
0.14	0.14	0.15	0.14	0.15	0.15	0.14	0.14
0.14	0.14	0.15	0.14	0.15	0.15	0.14	0.14
0.14	0.14	0.15	0.14	0.15	0.15	0.14	0.14
0.14	0.14	0.15	0.14	0.15	0.15	0.14	0.14
0.14	0.14	0.15	0.14	0.15	0.15	0.14	0.14
0.14	0.14	0.15	0.14	0.15	0.15	0.14	0.14
0.14	0.14	0.15	0.14	0.15	0.15	0.14	0.14
0.14	0.14	0.15	0.14	0.15	0.15	0.14	0.14
0.14	0.14	0.15	0.14	0.15	0.15	0.14	0.14
0.14	0.14	0.15	0.14	0.15	0.15	0.14	0.14
0.14	0.14	0.15	0.14	0.15	0.15	0.14	0.14
0.14	0.14	0.15	0.14	0.15	0.15	0.14	0.14
0.14	0.14	0.15	0.14	0.15	0.15	0.14	0.14
0.14	0.14	0.15	0.14	0.15	0.15	0.14	0.14
0.14	0.14	0.15	0.14	0.15	0.15	0.14	0.14
0.14	0.14	0.15	0.14	0.15	0.15	0.14	0.14
0.14	0.14	0.15	0.14	0.15	0.15	0.14	0.14
0.14	0.14	0.15	0.14	0.15	0.15	0.14	0.14
0.14	0.14	0.15	0.14	0.15	0.15	0.14	0.14
0.14	0.14	0.15	0.14	0.15	0.15	0.14	0.14
0.14	0.14	0.15	0.14	0.15	0.15	0.14	0.14
0.14	0.14	0.15	0.14	0.15	0.15	0.14	0.14
0.14	0.14	0.15	0.14	0.15	0.15	0.14	0.14
0.14	0.14	0.15	0.14	0.15	0.15	0.14	0.14
0.14	0.14	0.15	0.14	0.15	0.15	0.14	0.14
0.14	0.14	0.15	0.14	0.15	0.15	0.14	0.14
0.14	0.14	0.15	0.14	0.15	0.15	0.14	0.14
0.14	0.14	0.15	0.14	0.15	0.15	0.14	0.14
0.14	0.14	0.15	0.14	0.15	0.15	0.14	0.14
0.14	0.14	0.15	0.14	0.15	0.15	0.14	0.14
0.14	0.14	0.15	0.14	0.15	0.15	0.14	0.14
0.14	0.14	0.15	0.14	0.15	0.15	0.14	0.14
0.14	0.14	0.15	0.14	0.15	0.15	0.14	0.14
0.14	0.14	0.15	0.14	0.15	0.15	0.14	0.14
0.14	0.14	0.15	0.14	0.15	0.15	0.14	0.14
0.14	0.14	0.15	0.14	0.15	0.15	0.14	0.14
0.14	0.14	0.15	0.14	0.15	0.15	0.14	0.14
0.14	0.14	0.15	0.14	0.15	0.15	0.14	0.14
0.14	0.14	0.15	0.14	0.15	0.15	0.14	0.14
0.14	0.14	0.15	0.14	0.15	0.15	0.14	0.14
0.14	0.14	0.15	0.14	0.15	0.15	0.14	0.14
0.14	0.14	0.15	0.14	0.15	0.15	0.14	0.14
0.14	0.14	0.15	0.14	0.15	0.15	0.14	0.14
0.14	0.14	0.15	0.14	0.15	0.15	0.14	0.14
0.14	0.14	0.15	0.14	0.15	0.15	0.14	0.14
0.14	0.14	0.15	0.14	0.15	0.15	0.14	0.14
0.14	0.14	0.15	0.14	0.15	0.15	0.14	0.14
0.14	0.14	0.15	0.14	0.15	0.15	0.14	0.14
0.14	0.14	0.15	0.14	0.15	0.15	0.14	0.14
0.14	0.14	0.15	0.14	0.15	0.15	0.14	0.14
0.14	0.14	0.15	0.14	0.15	0.15	0.14	0.14
0.14	0.14	0.15	0.14	0.15	0.15	0.14	0.14
0.14	0.14	0.15	0.14	0.15	0.15	0.14	0.14
0.14	0.14	0.15	0.14	0.15	0.15	0.14	0.14
0.14	0.14	0.15	0.14	0.15	0.15	0.14	0.14
0.14	0.14	0.15	0.14	0.15	0.15	0.14	0.14
0.14	0.14	0.15	0.14	0.15	0.15	0.14	0.14
0.14	0.14	0.15	0.14	0.15	0.15	0.14	0.14
0.14	0.14	0.15	0.14	0.15	0.15	0.14	0.14
0.14	0.14	0.15	0.14	0.15	0.15	0.14	0.14
0.14	0.14	0.15	0.14	0.15	0.15	0.14	0.14
0.14	0.14	0.15	0.14	0.15	0.15	0.14	0.14
0.14	0.14	0.15	0.14	0.15	0.15	0.14	0.14
0.14	0.14	0.15	0.14	0.15	0.15	0.14	0.14
0.14	0.14	0.15	0.14	0.15	0.15	0.14	0.14
0.14	0.14	0.15	0.14	0.15	0.15	0.14	0.14
0.14	0.14	0.15	0.14	0.15	0.15	0.14	0.14
0.14	0.14	0.15	0.14	0.15	0.15	0.14	0.14
0.14	0.14	0.15	0.14	0.15	0.15	0.14	0.14
0.14	0.14	0.15	0.14	0.15	0.15	0.14	0.14
0.14	0.14	0.15	0.14	0.15	0.15	0.14	0.14
0.14	0.14	0.15	0.14	0.15	0.15	0.14	0.14
0.14	0.14	0.15	0.14	0.15	0.15	0.14	0.14
0.14	0.14	0.15	0.14	0.15	0.15	0.14	0.14
0.14	0.14	0.15	0.15	0.15	0.15	0.14	0.14
0.14	0.14	0.15	0.15	0.15	0.15	0.14	0.14
0.14	0.14	0.15	0.15	0.15	0.15	0.14	0.14
0.14	0.14	0.15	0.15	0.15	0.15	0.14	0.14
0.14	0.14	0.15	0.15	0.15	0.15	0.14	0.14
0.14	0.14	0.15	0.15	0.15	0.15	0.14	0.14
0.14	0.14	0.15	0.15	0.15	0.15	0.15	0.14
0.14	0.14	0.15	0.15	0.15	0.15	0.15	0.14
0.14	0.14	0.15	0.15	0.15	0.15	0.15	0.14
0.14	0.14	0.15	0.15	0.15	0.15	0.15	0.14
0.14	0.14	0.15	0.15	0.15	0.15	0.15	0.14
0.14	0.14	0.15	0.15	0.15	0.15	0.15	0.14
0.14	0.14	0.15	0.15	0.15	0.15	0.15	0.14
0.14	0.14	0.15	0.15	0.15	0.15	0.15	0.14
0.14	0.14	0.15	0.15	0.15	0.15	0.15	0.14
0.14	0.14	0.15	0.15	0.15	0.15	0.15	0.14
0.14	0.14	0.15	0.15	0.15	0.15	0.15	0.14
0.14	0.14	0.15	0.15	0.15	0.15	0.15	0.14
0.14	0.14	0.15	0.15	0.15	0.15	0.15	0.14
0.14	0.14	0.15	0.15	0.15	0.15	0.15	0.14
0.14	0.14	0.15	0.15	0.15	0.15	0.15	0.14
0.14	0.14	0.15	0.15	0.15	0.15	0.15	0.14
0.14	0.14	0.15	0.15	0.15	0.15	0.15	0.14
0.14	0.14	0.15	0.15	0.15	0.15	0.15	0.14
0.14	0.14	0.15	0.15	0.15	0.15	0.15	0.14
0.14	0.14	0.15	0.15	0.15	0.15	0.15	0.14
0.15	0.14	0.15	0.15	0.15	0.15	0.15	0.14
0.15	0.14	0.15	0.15	0.15	0.15	0.15	0.14
0.15	0.14	0.15	0.15	0.15	0.15	0.15	0.14
0.15	0.14	0.15	0.15	0.15	0.15	0.15	0.14
0.15	0.14	0.15	0.15	0.15	0.15	0.15	0.14
0.15	0.14	0.15	0.15	0.15	0.15	0.15	0.14
0.15	0.14	0.15	0.15	0.15	0.15	0.15	0.14
0.15	0.14	0.15	0.15	0.15	0.15	0.15	0.14
0.15	0.14	0.15	0.15	0.15	0.15	0.15	0.14
0.15	0.14	0.15	0.15	0.15	0.15	0.15	0.14
0.15	0.14	0.15	0.15	0.15	0.15	0.15	0.14
0.15	0.14	0.15	0.15	0.15	0.15	0.15	0.14
0.15	0.14	0.15	0.15	0.15	0.15	0.15	0.14
0.15	0.14	0.15	0.15	0.15	0.15	0.15	0.14
0.15	0.14	0.15	0.15	0.15	0.15	0.15	0.14
0.15	0.14	0.15	0.15	0.15	0.15	0.15	0.14
0.15	0.14	0.15	0.15	0.15	0.15	0.15	0.14
0.15	0.14	0.15	0.15	0.15	0.15	0.15	0.14
0.15	0.14	0.15	0.15	0.15	0.15	0.15	0.14
0.15	0.14	0.15	0.15	0.15	0.15	0.15	0.14
0.15	0.14	0.15	0.15	0.15	0.15	0.15	0.14
0.15	0.14	0.15	0.15	0.15	0.15	0.15	0.14
0.15	0.14	0.15	0.15	0.15	0.15	0.15	0.14
0.15	0.14	0.15	0.15	0.15	0.15	0.15	0.14
0.15	0.14	0.15	0.15	0.15	0.15	0.15	0.14
0.15	0.14	0.15	0.15	0.15	0.15	0.15	0.14
0.15	0.14	0.15	0.15	0.15	0.15	0.15	0.14
0.15	0.14	0.15	0.15	0.15	0.15	0.15	0.14
0.15	0.14	0.15	0.15	0.15	0.15	0.15	0.14
0.15	0.14	0.15	0.15	0.15	0.15	0.15	0.14
0.15	0.14	0.15	0.15	0.15	0.15	0.15	0.14
0.15	0.14	0.15	0.15	0.15	0.15	0.15	0.14
0.15	0.14	0.15	0.15	0.15	0.15	0.15	0.14
0.15	0.14	0.15	0.15	0.15	0.15	0.15	0.14
0.15	0.15	0.15	0.15	0.15	0.15	0.15	0.14
0.15	0.15	0.15	0.15	0.15	0.15	0.15	0.14
0.15	0.15	0.15	0.15	0.15	0.15	0.15	0.14
0.15	0.15	0.15	0.15	0.15	0.15	0.15	0.14
0.15	0.15	0.15	0.15	0.15	0.15	0.15	0.14
0.15	0.15	0.15	0.15	0.15	0.15	0.15	0.14
0.15	0.15	0.15	0.15	0.15	0.15	0.15	0.14
0.15	0.15	0.15	0.15	0.15	0.15	0.15	0.14
0.15	0.15	0.15	0.15	0.15	0.15	0.15	0.14
0.15	0.15	0.15	0.15	0.15	0.15	0.15	0.14
0.15	0.15	0.15	0.15	0.15	0.15	0.15	0.14
0.15	0.15	0.15	0.15	0.15	0.15	0.15	0.14
0.15	0.15	0.15	0.15	0.15	0.15	0.15	0.14
0.15	0.15	0.15	0.15	0.15	0.15	0.15	0.14
0.15	0.15	0.15	0.15	0.15	0.15	0.15	0.14
0.15	0.15	0.15	0.15	0.15	0.15	0.15	0.14
0.15	0.15	0.15	0.15	0.15	0.15	0.15	0.14
0.15	0.15	0.15	0.15	0.15	0.15	0.15	0.14
0.15	0.15	0.15	0.15	0.15	0.15	0.15	0.14
0.15	0.15	0.15	0.15	0.15	0.15	0.15	0.14
0.15	0.15	0.15	0.15	0.15	0.15	0.15	0.14
0.15	0.15	0.15	0.15	0.15	0.15	0.15	0.14
0.15	0.15	0.15	0.15	0.15	0.15	0.15	0.14
0.15	0.15	0.15	0.15	0.15	0.15	0.15	0.14
0.15	0.15	0.15	0.15	0.15	0.15	0.15	0.14
0.15	0.15	0.15	0.15	0.15	0.15	0.15	0.14
0.15	0.15	0.15	0.15	0.15	0.15	0.15	0.14
0.15	0.15	0.15	0.15	0.15	0.15	0.15	0.14
0.15	0.15	0.15	0.15	0.15	0.15	0.15	0.14
0.15	0.15	0.15	0.15	0.15	0.15	0.15	0.14
0.15	0.15	0.15	0.15	0.15	0.15	0.15	0.14
0.15	0.15	0.15	0.15	0.15	0.15	0.15	0.14
0.15	0.15	0.15	0.15	0.15	0.15	0.15	0.14
0.15	0.15	0.15	0.15	0.15	0.15	0.15	0.14
0.15	0.15	0.15	0.15	0.15	0.15	0.15	0.14
0.15	0.15	0.15	0.15	0.15	0.15	0.15	0.14
0.15	0.15	0.15	0.15	0.15	0.15	0.15	0.14
0.15	0.15	0.15	0.15	0.15	0.15	0.15	0.14
0.15	0.15	0.15	0.15	0.15	0.15	0.15	0.14
0.15	0.15	0.15	0.15	0.15	0.15	0.15	0.14
0.15	0.15	0.15	0.15	0.15	0.15	0.15	0.14
0.15	0.15	0.15	0.15	0.15	0.15	0.15	0.14
0.15	0.15	0.15	0.15	0.15	0.15	0.15	0.14
0.15	0.15	0.15	0.15	0.15	0.15	0.15	0.14
0.15	0.15	0.15	0.15	0.15	0.15	0.15	0.14
0.15	0.15	0.15	0.15	0.15	0.15	0.15	0.14
0.15	0.15	0.15	0.15	0.15	0.15	0.15	0.14
0.15	0.15	0.15	0.15	0.15	0.15	0.15	0.14
0.15	0.15	0.15	0.15	0.15	0.15	0.15	0.14
0.15	0.15	0.15	0.15	0.15	0.15	0.15	0.14
0.15	0.15	0.15	0.15	0.15	0.15	0.15	0.14
0.15	0.15	0.15	0.15	0.15	0.15	0.15	0.14
0.15	0.15	0.15	0.15	0.15	0.15	0.15	0.14
0.15	0.15	0.15	0.15	0.15	0.15	0.15	0.14
0.15	0.15	0.15	0.15	0.15	0.15	0.15	0.14
0.15	0.15	0.15	0.15	0.15	0.15	0.15	0.14
0.15	0.15	0.15	0.15	0.15	0.15	0.15	0.14
0.15	0.15	0.15	0.15	0.15	0.15	0.15	0.14
0.15	0.15	0.15	0.15	0.15	0.15	0.15	0.14
0.15	0.15	0.15	0.15	0.15	0.15	0.15	0.14
0.15	0.15	0.15	0.15	0.15	0.15	0.15	0.14
0.15	0.15	0.15	0.15	0.15	0.15	0.15	0.14
0.15	0.15	0.15	0.15	0.15	0.15	0.15	0.14
0.15	0.15	0.15	0.15	0.15	0.15	0.15	0.14
0.15	0.15	0.15	0.15	0.15	0.15	0.15	0.14
0.15	0.15	0.15	0.15	0.15	0.15	0.15	0.14
0.15	0.15	0.15	0.15	0.15	0.15	0.15	0.14
0.15	0.15	0.15	0.15	0.15	0.15	0.15	0.14
0.15	0.15	0.15	0.15	0.15	0.15	0.15	0.14
0.15	0.15	0.15	0.15	0.15	0.15	0.15	0.14
0.15	0.15	0.15	0.15	0.15	0.15	0.15	0.14
0.15	0.15	0.15	0.15	0.15	0.15	0.15	0.14
0.15	0.15	0.15	0.15	0.15	0.15	0.15	0.14
0.15	0.15	0.15	0.15	0.15	0.15	0.15	0.14
0.15	0.15	0.15	0.15	0.15	0.15	0.15	0.14
0.15	0.15	0.15	0.15	0.15	0.15	0.15	0.14
0.15	0.15	0.15	0.15	0.15	0.15	0.15	0.14
0.15	0.15	0.15	0.15	0.15	0.15	0.15	0.14
0.15	0.15	0.15	0.15	0.15	0.15	0.15	0.14
0.15	0.15	0.15	0.15	0.15	0.15	0.15	0.14
0.15	0.15	0.15	0.15	0.15	0.15	0.15	0.14
0.15	0.15	0.15	0.15	0.15	0.15	0.15	0.14
0.15	0.15	0.15	0.15	0.15	0.15	0.15	0.14
0.15	0.15	0.15	0.15	0.15	0.15	0.15	0.14
0.15	0.15	0.15	0.15	0.15	0.15	0.15	0.14
0.15	0.15	0.15	0.15	0.15	0.15	0.15	0.14
0.15	0.15	0.15	0.15	0.15	0.15	0.15	0.14
0.15	0.15	0.15	0.15	0.15	0.15	0.15	0.14
0.15	0.15	0.15	0.15	0.15	0.15	0.15	0.14
0.15	0.15	0.15	0.15	0.15	0.15	0.15	0.14
0.15	0.15	0.15	0.15	0.15	0.15	0.15	0.14
0.15	0.15	0.15	0.15	0.15	0.15	0.15	0.14
0.15	0.15	0.15	0.15	0.15	0.15	0.15	0.14
0.15	0.15	0.15	0.15	0.15	0.15	0.15	0.14
0.15	0.15	0.15	0.15	0.15	0.15	0.15	0.14
0.15	0.15	0.15	0.15	0.15	0.15	0.15	0.14
0.15	0.15	0.15	0.15	0.15	0.15	0.15	0.14
0.15	0.15	0.15	0.15	0.15	0.15	0.15	0.14
0.15	0.15	0.15	0.15	0.15	0.15	0.15	0.14
0.15	0.15	0.15	0.15	0.15	0.15	0.15	0.14
0.15	0.15	0.15	0.15	0.15	0.15	0.15	0.14
0.15	0.15	0.15	0.15	0.15	0.15	0.15	0.14
0.15	0.15	0.15	0.15	0.15	0.15	0.15	0.14
0.15	0.15	0.15	0.15	0.15	0.15	0.15	0.14
0.15	0.15	0.15	0.15	0.15	0.15	0.15	0.14
0.15	0.15	0.15	0.15	0.15	0.15	0.15	0.14
0.15	0.15	0.15	0.15	0.15	0.15	0.15	0.14
0.15	0.15	0.15	0.15	0.15	0.15	0.15	0.14
0.15	0.15	0.15	0.15	0.15	0.15	0.15	0.14
0.15	0.15	0.15	0.15	0.15	0.15	0.15	0.14
0.15	0.15	0.15	0.15	0.15	0.15	0.15	0.14
0.15	0.15	0.15	0.15	0.15	0.15	0.15	0.14
0.15	0.15	0.15	0.15	0.15	0.15	0.15	0.14
0.15	0.15	0.15	0.15	0.15	0.15	0.15	0.14
0.15	0.15	0.15	0.15	0.15	0.15	0.15	0.14
0.15	0.15	0.15	0.15	0.15	0.15	0.15	0.14
0.15	0.15	0.15	0.15	0.15	0.15	0.15	0.14
0.15	0.15	0.15	0.15	0.15	0.15	0.15	0.14
0.15	0.15	0.15	0.15	0.15	0.15	0.15	0.14
0.15	0.15	0.15	0.15	0.15	0.15	0.15	0.14
0.15	0.15	0.15	0.15	0.15	0.15	0.15	0.14
0.15	0.15	0.15	0.15	0.15	0.15	0.15	0.14
0.15	0.15	0.15	0.15	0.15	0.15	0.15	0.14
0.15	0.15	0.15	0.15	0.15	0.15	0.15	0.14
0.15	0.15	0.15	0.15	0.15	0.15	0.15	0.14
0.15	0.15	0.15	0.15	0.15	0.15	0.15	0.14
0.15	0.15	0.15	0.15	0.15	0.15	0.15	0.14
0.15	0.15	0.15	0.15	0.15	0.15	0.15	0.14
0.15	0.15	0.15	0.15	0.15	0.15	0.15	0.14
0.15	0.15	0.15	0.15	0.15	0.15	0.15	0.14
0.15	0.15	0.15	0.15	0.15	0.15	0.15	0.14
0.15	0.15	0.15	0.15	0.15	0.15	0.15	0.14
0.15	0.15	0.15	0.15	0.15	0.15	0.15	0.14
0.15	0.15	0.15	0.15	0.15	0.15	0.15	0.15
0.15	0.15	0.15	0.15	0.15	0.15	0.15	0.15
0.15	0.15	0.15	0.15	0.15	0.15	0.15	0.15
0.15	0.15	0.15	0.15	0.15	0.15	0.15	0.15
0.15	0.15	0.15	0.15	0.15	0.15	0.15	0.15
0.15	0.15	0.15	0.15	0.15	0.15	0.15	0.15
0.15	0.15	0.15	0.15	0.15	0.15	0.15	0.15
0.15	0.15	0.15	0.15	0.15	0.15	0.15	0.15
0.15	0.15	0.15	0.15	0.15	0.15	0.15	0.15
0.15	0.15	0.15	0.15	0.15	0.15	0.15	0.15
0.15	0.15	0.15	0.15	0.15	0.15	0.15	0.15
0.15	0.15	0.15	0.15	0.15	0.15	0.15	0.15
0.15	0.15	0.15	0.15	0.15	0.15	0.15	0.15
0.15	0.15	0.15	0.15	0.15	0.15	0.15	0.15
0.15	0.15	0.15	0.15	0.15	0.15	0.15	0.15
0.15	0.15	0.15	0.15	0.15	0.15	0.15	0.15
0.15	0.15	0.15	0.15	0.15	0.15	0.15	0.15
0.15	0.15	0.15	0.15	0.15	0.15	0.15	0.15
0.15	0.15	0.15	0.15	0.15	0.15	0.15	0.15
0.15	0.15	0.15	0.15	0.15	0.15	0.15	0.15
0.15	0.15	0.15	0.15	0.15	0.15	0.15	0.15
0.15	0.15	0.15	0.15	0.15	0.15	0.15	0.15
0.15	0.15	0.15	0.15	0.15	0.15	0.15	0.15
0.15	0.15	0.15	0.15	0.15	0.15	0.15	0.15
0.15	0.15	0.15	0.15	0.15	0.15	0.15	0.15
0.15	0.15	0.15	0.15	0.15	0.15	0.15	0.15
0.15	0.15	0.15	0.15	0.15	0.15	0.15	0.15
0.15	0.15	0.15	0.15	0.15	0.15	0.15	0.15
0.15	0.15	0.15	0.15	0.15	0.15	0.15	0.15
0.15	0.15	0.15	0.15	0.15	0.15	0.15	0.15
0.15	0.15	0.17	0.15	0.15	0.15	0.15	0.15
0.15	0.15	0.17	0.15	0.15	0.15	0.15	0.15
0.15	0.15	0.17	0.15	0.15	0.15	0.15	0.15
0.15	0.15	0.17	0.15	0.15	0.15	0.15	0.15
0.15	0.15	0.17	0.15	0.15	0.15	0.15	0.15
0.15	0.15	0.17	0.15	0.15	0.15	0.15	0.15
0.15	0.15	0.17	0.15	0.15	0.15	0.15	0.15
0.15	0.15	0.17	0.15	0.15	0.15	0.15	0.15
0.15	0.15	0.17	0.15	0.15	0.15	0.15	0.15
0.15	0.15	0.17	0.15	0.15	0.15	0.15	0.15
0.15	0.15	0.17	0.15	0.15	0.15	0.15	0.15
0.15	0.15	0.17	0.15	0.15	0.15	0.15	0.15
0.15	0.15	0.17	0.15	0.15	0.15	0.15	0.15
0.15	0.15	0.17	0.15	0.15	0.15	0.15	0.15
0.15	0.15	0.17	0.15	0.15	0.15	0.15	0.15
0.15	0.15	0.17	0.15	0.15	0.15	0.15	0.15
0.15	0.15	0.17	0.15	0.15	0.15	0.15	0.15
0.15	0.15	0.17	0.15	0.15	0.15	0.15	0.15
0.15	0.15	0.17	0.15	0.15	0.15	0.15	0.15
0.15	0.15	0.17	0.15	0.15	0.15	0.15	0.15
0.15	0.15	0.17	0.15	0.15	0.15	0.15	0.15
0.15	0.15	0.17	0.15	0.15	0.15	0.15	0.15
0.15	0.15	0.17	0.15	0.15	0.15	0.15	0.15
0.15	0.15	0.17	0.15	0.15	0.15	0.15	0.15
0.15	0.15	0.17	0.15	0.15	0.15	0.15	0.15
0.15	0.15	0.17	0.15	0.15	0.15	0.15	0.15
0.15	0.15	0.17	0.15	0.15	0.15	0.15	0.15
0.15	0.15	0.17	0.15	0.15	0.15	0.15	0.15
0.15	0.15	0.17	0.15	0.15	0.15	0.15	0.15
0.15	0.15	0.17	0.15	0.15	0.15	0.15	0.15
0.15	0.15	0.17	0.15	0.17	0.15	0.15	0.15
0.15	0.15	0.17	0.15	0.17	0.15	0.15	0.15
0.15	0.15	0.17	0.15	0.17	0.17	0.15	0.15
0.15	0.15	0.17	0.15	0.17	0.17	0.15	0.15
0.15	0.15	0.17	0.15	0.17	0.17	0.15	0.15
0.15	0.15	0.17	0.15	0.17	0.17	0.15	0.15
0.15	0.15	0.17	0.15	0.17	0.17	0.15	0.15
0.15	0.15	0.17	0.15	0.17	0.17	0.15	0.15
0.15	0.15	0.17	0.15	0.17	0.17	0.15	0.15
0.15	0.15	0.17	0.15	0.17	0.17	0.15	0.15
0.15	0.15	0.17	0.15	0.17	0.17	0.15	0.15
0.15	0.15	0.17	0.15	0.17	0.17	0.15	0.15
0.15	0.15	0.17	0.15	0.17	0.17	0.15	0.15
0.15	0.15	0.17	0.15	0.17	0.17	0.15	0.15
0.15	0.15	0.17	0.15	0.17	0.17	0.15	0.15
0.15	0.15	0.17	0.15	0.17	0.17	0.15	0.15
0.15	0.15	0.17	0.15	0.17	0.17	0.15	0.15
0.15	0.15	0.17	0.15	0.17	0.17	0.15	0.15
0.15	0.15	0.17	0.15	0.17	0.17	0.15	0.15
0.15	0.15	0.17	0.15	0.17	0.17	0.15	0.15
0.15	0.15	0.17	0.15	0.17	0.17	0.15	0.15
0.15	0.15	0.17	0.15	0.17	0.17	0.15	0.15
0.15	0.15	0.17	0.15	0.17	0.17	0.15	0.15
0.15	0.15	0.17	0.15	0.17	0.17	0.15	0.15
0.15	0.15	0.17	0.15	0.17	0.17	0.15	0.15
0.15	0.15	0.17	0.15	0.17	0.17	0.15	0.15
0.15	0.15	0.17	0.15	0.17	0.17	0.15	0.15
0.15	0.15	0.17	0.15	0.17	0.17	0.15	0.15
0.15	0.15	0.17	0.15	0.17	0.17	0.15	0.15
0.15	0.15	0.17	0.15	0.17	0.17	0.15	0.15
0.15	0.15	0.17	0.15	0.17	0.17	0.15	0.15
0.15	0.15	0.17	0.15	0.17	0.17	0.15	0.15
0.15	0.15	0.17	0.15	0.17	0.17	0.15	0.15
0.15	0.15	0.17	0.15	0.17	0.17	0.15	0.15
0.15	0.15	0.17	0.15	0.17	0.17	0.15	0.15
0.15	0.15	0.17	0.15	0.17	0.17	0.15	0.15
0.15	0.15	0.17	0.15	0.17	0.17	0.15	0.15
0.15	0.15	0.17	0.15	0.17	0.17	0.15	0.15
0.15	0.15	0.17	0.15	0.17	0.17	0.15	0.15
0.15	0.15	0.17	0.15	0.17	0.17	0.15	0.15
0.15	0.15	0.17	0.15	0.17	0.17	0.15	0.15
0.15	0.15	0.17	0.15	0.17	0.17	0.15	0.15
0.15	0.15	0.17	0.15	0.17	0.17	0.15	0.15
0.15	0.15	0.17	0.15	0.17	0.17	0.15	0.15
0.15	0.15	0.17	0.15	0.17	0.17	0.15	0.15
0.15	0.15	0.17	0.15	0.17	0.17	0.15	0.15
0.15	0.15	0.17	0.15	0.17	0.17	0.15	0.15
0.15	0.15	0.17	0.15	0.17	0.17	0.15	0.15
0.15	0.15	0.17	0.15	0.17	0.17	0.15	0.15
0.15	0.15	0.17	0.15	0.17	0.17	0.15	0.15
0.15	0.15	0.17	0.15	0.17	0.17	0.15	0.15
0.15	0.15	0.17	0.15	0.17	0.17	0.15	0.15
0.15	0.15	0.17	0.15	0.17	0.17	0.15	0.15
0.15	0.15	0.17	0.15	0.17	0.17	0.15	0.15
0.15	0.15	0.17	0.15	0.17	0.17	0.15	0.15
0.15	0.15	0.17	0.15	0.17	0.17	0.15	0.15
0.15	0.15	0.17	0.15	0.17	0.17	0.15	0.15
0.15	0.15	0.17	0.15	0.17	0.17	0.15	0.15
0.15	0.15	0.17	0.15	0.17	0.17	0.15	0.15
0.15	0.15	0.17	0.15	0.17	0.17	0.15	0.15
0.15	0.15	0.17	0.15	0.17	0.17	0.15	0.15
0.15	0.15	0.17	0.15	0.17	0.17	0.15	0.15
0.15	0.15	0.17	0.15	0.17	0.17	0.15	0.15
0.15	0.15	0.17	0.15	0.17	0.17	0.15	0.15
0.15	0.15	0.17	0.15	0.17	0.17	0.15	0.15
0.15	0.15	0.17	0.15	0.17	0.17	0.15	0.15
0.15	0.15	0.17	0.15	0.17	0.17	0.15	0.15
0.15	0.15	0.17	0.15	0.17	0.17	0.15	0.15
0.15	0.15	0.17	0.15	0.17	0.17	0.15	0.15
0.15	0.15	0.17	0.15	0.17	0.17	0.15	0.15
0.15	0.15	0.17	0.15	0.17	0.17	0.15	0.15
0.15	0.15	0.17	0.15	0.17	0.17	0.15	0.15
0.15	0.15	0.17	0.15	0.17	0.17	0.15	0.15
0.15	0.15	0.17	0.15	0.17	0.17	0.15	0.15
0.15	0.15	0.17	0.15	0.17	0.17	0.15	0.15
0.15	0.15	0.17	0.15	0.17	0.17	0.15	0.15
0.15	0.15	0.17	0.15	0.17	0.17	0.15	0.15
0.15	0.15	0.17	0.15	0.17	0.17	0.15	0.15
0.15	0.15	0.17	0.15	0.17	0.17	0.15	0.15
0.15	0.15	0.17	0.15	0.17	0.17	0.15	0.15
0.15	0.15	0.17	0.15	0.17	0.17	0.15	0.15
0.15	0.15	0.17	0.15	0.17	0.17	0.15	0.15
0.15	0.15	0.17	0.15	0.17	0.17	0.15	0.15
0.15	0.15	0.17	0.15	0.17	0.17	0.15	0.15
0.15	0.15	0.17	0.15	0.17	0.17	0.15	0.15
0.15	0.15	0.17	0.15	0.17	0.17	0.15	0.15
0.15	0.15	0.17	0.15	0.17	0.17	0.15	0.15
0.15	0.15	0.17	0.15	0.17	0.17	0.15	0.15
0.15	0.15	0.17	0.15	0.17	0.17	0.15	0.15
0.15	0.15	0.17	0.15	0.17	0.17	0.15	0.15
0.15	0.15	0.17	0.15	0.17	0.17	0.15	0.15
0.15	0.15	0.17	0.15	0.17	0.17	0.15	0.15
0.15	0.15	0.17	0.15	0.17	0.17	0.15	0.15
0.15	0.15	0.17	0.15	0.17	0.17	0.15	0.15
0.15	0.15	0.17	0.15	0.17	0.17	0.15	0.15
0.15	0.15	0.17	0.15	0.17	0.17	0.15	0.15
0.15	0.15	0.17	0.15	0.17	0.17	0.15	0.15
0.15	0.15	0.17	0.15	0.17	0.17	0.15	0.15
0.15	0.15	0.17	0.15	0.17	0.17	0.15	0.15
0.15	0.15	0.17	0.15	0.17	0.17	0.15	0.15
0.15	0.15	0.17	0.15	0.17	0.17	0.15	0.15
0.15	0.15	0.17	0.15	0.17	0.17	0.15	0.15
0.15	0.15	0.17	0.15	0.17	0.17	0.15	0.15
0.15	0.15	0.17	0.15	0.17	0.17	0.15	0.15
0.15	0.15	0.17	0.15	0.17	0.17	0.15	0.15
0.15	0.15	0.17	0.15	0.17	0.17	0.15	0.15
0.15	0.15	0.17	0.15	0.17	0.17	0.15	0.15
0.15	0.15	0.17	0.15	0.17	0.17	0.15	0.15
0.15	0.15	0.17	0.15	0.17	0.17	0.15	0.15
0.15	0.15	0.17	0.15	0.17	0.17	0.15	0.15
0.15	0.15	0.17	0.15	0.17	0.17	0.15	0.15
0.15	0.15	0.17	0.15	0.17	0.17	0.15	0.15
0.15	0.15	0.17	0.15	0.17	0.17	0.15	0.15
0.15	0.15	0.17	0.15	0.17	0.17	0.15	0.15
0.15	0.15	0.17	0.15	0.17	0.17	0.15	0.15
0.15	0.15	0.17	0.15	0.17	0.17	0.15	0.15
0.15	0.15	0.17	0.15	0.17	0.17	0.15	0.15
0.15	0.15	0.17	0.15	0.17	0.17	0.15	0.15
0.15	0.15	0.17	0.15	0.17	0.17	0.15	0.15
0.15	0.15	0.17	0.15	0.17	0.17	0.15	0.15
0.15	0.15	0.17	0.15	0.17	0.17	0.15	0.15
0.15	0.15	0.17	0.15	0.17	0.17	0.15	0.15
0.15	0.15	0.17	0.15	0.17	0.17	0.15	0.15
0.15	0.15	0.17	0.15	0.17	0.17	0.15	0.15
0.15	0.15	0.17	0.15	0.17	0.17	0.15	0.15
0.15	0.15	0.17	0.15	0.17	0.17	0.15	0.15
0.15	0.15	0.17	0.15	0.17	0.17	0.15	0.15
0.15	0.15	0.17	0.15	0.17	0.17	0.15	0.15
0.15	0.15	0.17	0.15	0.17	0.17	0.15	0.15
0.15	0.15	0.17	0.15	0.17	0.17	0.15	0.15
0.15	0.15	0.17	0.15	0.17	0.17	0.15	0.15
0.15	0.15	0.17	0.15	0.17	0.17	0.15	0.15
0.15	0.15	0.17	0.15	0.17	0.17	0.15	0.15
0.15	0.15	0.17	0.15	0.17	0.17	0.15	0.15
0.15	0.15	0.17	0.15	0.17	0.17	0.15	0.15
0.15	0.15	0.17	0.15	0.17	0.17	0.15	0.15
0.15	0.15	0.17	0.15	0.17	0.17	0.15	0.15
0.15	0.15	0.17	0.15	0.17	0.17	0.15	0.15
0.15	0.15	0.17	0.15	0.17	0.17	0.15	0.15
0.15	0.15	0.17	0.15	0.17	0.17	0.15	0.15
0.15	0.15	0.17	0.15	0.17	0.17	0.15	0.15
0.15	0.15	0.17	0.15	0.17	0.17	0.15	0.15
0.15	0.15	0.17	0.15	0.17	0.17	0.15	0.15
0.15	0.15	0.17	0.15	0.17	0.17	0.15	0.15
0.15	0.15	0.17	0.15	0.17	0.17	0.15	0.15
0.15	0.15	0.17	0.15	0.17	0.17	0.15	0.15
0.15	0.15	0.17	0.15	0.17	0.17	0.15	0.15
0.15	0.15	0.17	0.15	0.17	0.17	0.15	0.15
0.15	0.15	0.17	0.15	0.17	0.17	0.15	0.15
0.15	0.15	0.17	0.15	0.17	0.17	0.15	0.15
0.15	0.15	0.17	0.15	0.17	0.17	0.15	0.15
0.15	0.15	0.17	0.15	0.17	0.17	0.15	0.15
0.15	0.15	0.17	0.15	0.17	0.17	0.15	0.15
0.15	0.15	0.17	0.15	0.17	0.17	0.15	0.15
0.15	0.15	0.17	0.15	0.17	0.17	0.15	0.15
0.15	0.15	0.17	0.15	0.17	0.17	0.15	0.15
0.15	0.15	0.17	0.15	0.17	0.17	0.17	0.15
0.15	0.15	0.17	0.15	0.17	0.17	0.17	0.15
0.15	0.15	0.17	0.15	0.17	0.17	0.17	0.15
0.15	0.15	0.17	0.15	0.17	0.17	0.17	0.15
0.15	0.15	0.17	0.15	0.17	0.17	0.17	0.15
0.15	0.15	0.17	0.15	0.17	0.17	0.17	0.15
0.15	0.15	0.17	0.15	0.17	0.17	0.17	0.15
0.15	0.15	0.17	0.15	0.17	0.17	0.17	0.15
0.15	0.15	0.17	0.15	0.17	0.17	0.17	0.15
0.15	0.15	0.17	0.15	0.17	0.17	0.17	0.15
0.15	0.15	0.17	0.15	0.17	0.17	0.17	0.15
0.15	0.15	0.17	0.15	0.17	0.17	0.17	0.15
0.15	0.15	0.17	0.15	0.17	0.17	0.17	0.15
0.15	0.15	0.17	0.15	0.17	0.17	0.17	0.15
0.15	0.15	0.17	0.15	0.17	0.17	0.17	0.15
0.15	0.15	0.17	0.15	0.17	0.17	0.17	0.15
0.15	0.15	0.17	0.15	0.17	0.17	0.17	0.15
0.15	0.15	0.17	0.15	0.17	0.17	0.17	0.15
0.15	0.15	0.17	0.15	0.17	0.17	0.17	0.15
0.15	0.15	0.17	0.15	0.17	0.17	0.17	0.15
0.15	0.15	0.17	0.15	0.17	0.17	0.17	0.15
0.15	0.15	0.17	0.15	0.17	0.17	0.17	0.15
0.15	0.15	0.17	0.15	0.17	0.17	0.17	0.15
0.15	0.15	0.17	0.15	0.17	0.17	0.17	0.15
0.15	0.15	0.17	0.15	0.17	0.17	0.17	0.15
0.15	0.15	0.17	0.15	0.17	0.17	0.17	0.15
0.15	0.15	0.17	0.15	0.17	0.17	0.17	0.15
0.17	0.15	0.17	0.15	0.17	0.17	0.17	0.15
0.17	0.15	0.17	0.15	0.17	0.17	0.17	0.15
0.17	0.15	0.17	0.15	0.17	0.17	0.17	0.15
0.17	0.15	0.17	0.15	0.17	0.17	0.17	0.15
0.17	0.15	0.17	0.15	0.17	0.17	0.17	0.15
0.17	0.15	0.17	0.15	0.17	0.17	0.17	0.15
0.17	0.15	0.17	0.15	0.17	0.17	0.17	0.15
0.17	0.15	0.17	0.15	0.17	0.17	0.17	0.15
0.17	0.15	0.17	0.15	0.17	0.17	0.17	0.15
0.17	0.15	0.17	0.15	0.17	0.17	0.17	0.15
0.17	0.15	0.17	0.15	0.17	0.17	0.17	0.15
0.17	0.15	0.17	0.15	0.17	0.17	0.17	0.15
0.17	0.15	0.17	0.15	0.17	0.17	0.17	0.15
0.17	0.15	0.17	0.15	0.17	0.17	0.17	0.15
0.17	0.15	0.17	0.15	0.17	0.17	0.17	0.15
0.17	0.15	0.17	0.15	0.17	0.17	0.17	0.15
0.17	0.15	0.17	0.17	0.17	0.17	0.17	0.15
0.17	0.15	0.17	0.17	0.17	0.17	0.17	0.15
0.17	0.15	0.17	0.17	0.17	0.17	0.17	0.15
0.17	0.15	0.17	0.17	0.17	0.17	0.17	0.15
0.17	0.15	0.17	0.17	0.17	0.17	0.17	0.15
0.17	0.15	0.17	0.17	0.17	0.17	0.17	0.15
0.17	0.15	0.17	0.17	0.17	0.17	0.17	0.15
0.17	0.15	0.17	0.17	0.17	0.17	0.17	0.15
0.17	0.15	0.17	0.17	0.17	0.17	0.17	0.15
0.17	0.15	0.17	0.17	0.17	0.17	0.17	0.15
0.17	0.15	0.17	0.17	0.17	0.17	0.17	0.15
0.17	0.15	0.17	0.17	0.17	0.17	0.17	0.15
0.17	0.15	0.17	0.17	0.17	0.17	0.17	0.15
0.17	0.15	0.17	0.17	0.17	0.17	0.17	0.15
0.17	0.15	0.17	0.17	0.17	0.17	0.17	0.15
0.17	0.15	0.17	0.17	0.17	0.17	0.17	0.15
0.17	0.15	0.17	0.17	0.17	0.17	0.17	0.15
0.17	0.15	0.17	0.17	0.17	0.17	0.17	0.15
0.17	0.15	0.17	0.17	0.17	0.17	0.17	0.15
0.17	0.15	0.17	0.17	0.17	0.17	0.17	0.15
0.17	0.15	0.17	0.17	0.17	0.17	0.17	0.15
0.17	0.15	0.17	0.17	0.17	0.17	0.17	0.15
0.17	0.15	0.17	0.17	0.17	0.17	0.17	0.15
0.17	0.15	0.17	0.17	0.17	0.17	0.17	0.15
0.17	0.15	0.17	0.17	0.17	0.17	0.17	0.15
0.17	0.15	0.17	0.17	0.17	0.17	0.17	0.15
0.17	0.15	0.17	0.17	0.17	0.17	0.17	0.15
0.17	0.15	0.17	0.17	0.17	0.17	0.17	0.15
0.17	0.15	0.17	0.17	0.17	0.17	0.17	0.15
0.17	0.15	0.17	0.17	0.17	0.17	0.17	0.15
0.17	0.15	0.17	0.17	0.17	0.17	0.17	0.15
0.17	0.15	0.17	0.17	0.17	0.17	0.17	0.15
0.17	0.15	0.17	0.17	0.17	0.17	0.17	0.15
0.17	0.15	0.17	0.17	0.17	0.17	0.17	0.15
0.17	0.15	0.17	0.17	0.17	0.17	0.17	0.15
0.17	0.15	0.17	0.17	0.17	0.17	0.17	0.15
0.17	0.15	0.17	0.17	0.17	0.17	0.17	0.15
0.17	0.15	0.17	0.17	0.17	0.17	0.17	0.15
0.17	0.15	0.17	0.17	0.17	0.17	0.17	0.15
0.17	0.15	0.17	0.17	0.17	0.17	0.17	0.15
0.17	0.15	0.17	0.17	0.17	0.17	0.17	0.15
0.17	0.15	0.17	0.17	0.17	0.17	0.17	0.15
0.17	0.15	0.17	0.17	0.17	0.17	0.17	0.15
0.17	0.15	0.17	0.17	0.17	0.17	0.17	0.15
0.17	0.15	0.17	0.17	0.17	0.17	0.17	0.15
0.17	0.15	0.17	0.17	0.17	0.17	0.17	0.15
0.17	0.15	0.17	0.17	0.17	0.17	0.17	0.15
0.17	0.15	0.17	0.17	0.17	0.17	0.17	0.15
0.17	0.15	0.17	0.17	0.17	0.17	0.17	0.15
0.17	0.15	0.17	0.17	0.17	0.17	0.17	0.15
0.17	0.15	0.17	0.17	0.17	0.17	0.17	0.15
0.17	0.15	0.17	0.17	0.17	0.17	0.17	0.15
0.17	0.15	0.17	0.17	0.17	0.17	0.17	0.15
0.17	0.15	0.17	0.17	0.17	0.17	0.17	0.15
0.17	0.15	0.17	0.17	0.17	0.17	0.17	0.15
0.17	0.15	0.17	0.17	0.17	0.17	0.17	0.15
0.17	0.15	0.17	0.17	0.17	0.17	0.17	0.15
0.17	0.15	0.17	0.17	0.17	0.17	0.17	0.15
0.17	0.15	0.17	0.17	0.17	0.17	0.17	0.15
0.17	0.15	0.17	0.17	0.17	0.17	0.17	0.15
0.17	0.15	0.17	0.17	0.17	0.17	0.17	0.15
0.17	0.15	0.17	0.17	0.17	0.17	0.17	0.15
0.17	0.15	0.17	0.17	0.17	0.17	0.17	0.15
0.17	0.15	0.17	0.17	0.17	0.17	0.17	0.15
0.17	0.15	0.17	0.17	0.17	0.17	0.17	0.15
0.17	0.15	0.17	0.17	0.17	0.17	0.17	0.15
0.17	0.15	0.17	0.17	0.17	0.17	0.17	0.15
0.17	0.15	0.17	0.17	0.17	0.17	0.17	0.15
0.17	0.15	0.17	0.17	0.17	0.17	0.17	0.15
0.17	0.15	0.17	0.17	0.17	0.17	0.17	0.15
0.17	0.15	0.17	0.17	0.17	0.17	0.17	0.15
0.17	0.15	0.17	0.17	0.17	0.17	0.17	0.15
0.17	0.15	0.17	0.17	0.17	0.17	0.17	0.15
0.17	0.15	0.17	0.17	0.17	0.17	0.17	0.15
0.17	0.17	0.17	0.17	0.17	0.17	0.17	0.15
0.17	0.17	0.17	0.17	0.17	0.17	0.17	0.15
0.17	0.17	0.17	0.17	0.17	0.17	0.17	0.15
0.17	0.17	0.17	0.17	0.17	0.17	0.17	0.15
0.17	0.17	0.17	0.17	0.17	0.17	0.17	0.15
0.17	0.17	0.17	0.17	0.17	0.17	0.17	0.15
0.17	0.17	0.17	0.17	0.17	0.17	0.17	0.15
0.17	0.17	0.17	0.17	0.17	0.17	0.17	0.15
0.17	0.17	0.17	0.17	0.17	0.17	0.17	0.15
0.17	0.17	0.17	0.17	0.17	0.17	0.17	0.15
0.17	0.17	0.17	0.17	0.17	0.17	0.17	0.15
0.17	0.17	0.17	0.17	0.17	0.17	0.17	0.15
0.17	0.17	0.17	0.17	0.17	0.17	0.17	0.15
0.17	0.17	0.17	0.17	0.17	0.17	0.17	0.15
[truncated: 9,846 more rows]
