# Supplementary material for: Aging influences nucleolar responses to traumatic brain injury in Drosophila
Source: PLoS One. 2025 Nov 3;20(11):e0335715. doi: 10.1371/journal.pone.0335715 (PMC12582436; doi:10.1371/journal.pone.0335715)
Supplement: S2 Data — The first, second, and third tabs show the primary early mortality data for rapamycin, TAK-228, and Rapalink-1, respectively, used in Fig 4. Data in rows 2–11 represent the number of dead flies out of 60 for each of the 9 or 12 replicate experiments under each drug concentration. Data in rows 14–23 represent the percent early mortality. (XLSX) [file pone.0335715.s002.xlsx]

## Sheet: Rapamycin
0-7d w1118 Rapamycin (number flies dead in vial out of 60)
Control	13	11	18		Control	12	19	11		Control	12	11	14		Control	12	16	11
7.69 μM	9	19	11		7.69 μM	11	10	5		7.69 μM	10	9	14		7.69 μM	10	15	4
3.84 μM	9	12	8		3.84 μM	8	17	9		3.84 μM	11	9	6		3.84 μM	10	7	12
1.92 μM	9	13	10		1.92 μM	19	9	15		1.92 μM	14	17	10		1.92 μM	11	14	8
0.96 μM	11	13	11		0.96 μM	15	16	17		0.96 μM	11	14	11		0.96 μM	13	8	11
0.48 μM	14	12	9		0.48 μM	16	11	15		0.48 μM	12	9	13		0.48 μM	8	12	8
0.24 μM	14	11	12		0.24 μM	12	15	12		0.24 μM	15	12	10		0.24 μM	11	10	15
0.12 μM	6	14	10		0.12 μM	14	15	10		0.12 μM	14	6	4		0.12 μM	9	11	19
60.1 nM	7	13	11		60.1 nM	7	9	9		60.1 nM	9	4	8		60.1 nM	11	14	8
30.0 nM	13	16	15		30.0 nM	5	10	8		30.0 nM	9	10	9		30.0 nM	12	10	15
0-7d w1118 Rapamycin (percent mortality)
Control	0.216667	0.183333	0.3			0.2	0.316667	0.183333			0.2	0.183333	0.233333			0.2	0.266667	0.183333
7.69 μM	0.15	0.316667	0.183333			0.183333	0.166667	0.0833333			0.166667	0.15	0.233333			0.166667	0.25	0.0666667
3.84 μM	0.15	0.2	0.133333			0.133333	0.283333	0.15			0.183333	0.15	0.1			0.166667	0.116667	0.2
1.92 μM	0.15	0.216667	0.166667			0.316667	0.15	0.25			0.233333	0.283333	0.166667			0.183333	0.233333	0.133333
0.96 μM	0.183333	0.216667	0.183333			0.25	0.266667	0.283333			0.183333	0.233333	0.183333			0.216667	0.133333	0.183333
0.48 μM	0.233333	0.2	0.15			0.266667	0.183333	0.25			0.2	0.15	0.216667			0.133333	0.2	0.133333
0.24 μM	0.233333	0.183333	0.2			0.2	0.25	0.2			0.25	0.2	0.166667			0.183333	0.166667	0.25
0.12 μM	0.1	0.233333	0.166667			0.233333	0.25	0.166667			0.233333	0.1	0.0666667			0.15	0.183333	0.316667
60.1 nM	0.116667	0.216667	0.183333			0.116667	0.15	0.15			0.15	0.0666667	0.133333			0.183333	0.233333	0.133333
30.0 nM	0.216667	0.266667	0.25			0.0833333	0.166667	0.133333			0.15	0.166667	0.15			0.2	0.166667	0.25

## Sheet: TAK-228
0-7d w1118 TAK-228 (number flies dead in vial out of 60)
Control	13	11	18		Control	12	19	11		Control	12	11	14		Control	12	16	11
7.69 μM	14	12	12		7.69 μM	8	13	16		7.69 μM	9	11	16		7.69 μM	4	12	11
3.84 μM	7	12	12		3.84 μM	7	10	14		3.84 μM	9	5	12		3.84 μM	17	9	7
1.92 μM	17	10	12		1.92 μM	15	13	8		1.92 μM	9	8	10		1.92 μM	13	16	13
0.96 μM	14	15	16		0.96 μM	14	15	9		0.96 μM	6	9	10		0.96 μM	6	13	13
0.48 μM	9	8	6		0.48 μM	12	19	16		0.48 μM	10	17	9		0.48 μM	15	10	18
0.24 μM	17	13	11		0.24 μM	10	10	14		0.24 μM	12	8	8		0.24 μM	8	10	16
0.12 μM	10	10	12		0.12 μM	12	15	19		0.12 μM	10	8	10		0.12 μM	18	5	8
60.1 nM	6	11	10		60.1 nM	16	8	7		60.1 nM	11	15	12		60.1 nM	3	9	7
30.0 nM	11	14	20		30.0 nM	9	6	9		30.0 nM	12	10	13		30.0 nM	12	8	19
0-7d w1118 TAK-228 (percent mortality)
Control	0.216667	0.183333	0.3			0.2	0.316667	0.183333			0.2	0.183333	0.233333			0.2	0.266667	0.183333
7.69 μM	0.233333	0.2	0.2			0.133333	0.216667	0.266667			0.15	0.183333	0.266667			0.0666667	0.2	0.183333
3.84 μM	0.116667	0.2	0.2			0.116667	0.166667	0.233333			0.15	0.0833333	0.2			0.283333	0.15	0.116667
1.92 μM	0.283333	0.166667	0.2			0.25	0.216667	0.133333			0.15	0.133333	0.166667			0.216667	0.266667	0.216667
0.96 μM	0.233333	0.25	0.266667			0.233333	0.25	0.15			0.1	0.15	0.166667			0.1	0.216667	0.216667
0.48 μM	0.15	0.133333	0.1			0.2	0.316667	0.266667			0.166667	0.283333	0.15			0.25	0.166667	0.3
0.24 μM	0.283333	0.216667	0.183333			0.166667	0.166667	0.233333			0.2	0.133333	0.133333			0.133333	0.166667	0.266667
0.12 μM	0.166667	0.166667	0.2			0.2	0.25	0.316667			0.166667	0.133333	0.166667			0.3	0.0833333	0.133333
60.1 nM	0.1	0.183333	0.166667			0.266667	0.133333	0.116667			0.183333	0.25	0.2			0.05	0.15	0.116667
30.0 nM	0.183333	0.233333	0.333333			0.15	0.1	0.15			0.2	0.166667	0.216667			0.2	0.133333	0.316667

## Sheet: RapaLink-1
0-7d w1118 RapaLink-1 (number flies dead in vial out of 60)
Control	14	13	13		Control	11	14	12		Control	13	16	13
7.69 μM	14	14	8		7.69 μM	13	12	10		7.69 μM	11	15	13
3.84 μM	15	14	12		3.84 μM	11	10	14		3.84 μM	14	5	15
1.92 μM	16	6	14		1.92 μM	7	13	10		1.92 μM	13	11	8
0.96 μM	9	7	12		0.96 μM	10	14	9		0.96 μM	10	7	11
0.48 μM	8	10	12		0.48 μM	16	13	8		0.48 μM	14	12	7
0.24 μM	8	13	9		0.24 μM	9	14	14		0.24 μM	8	9	11
0.12 μM	8	10	11		0.12 μM	13	6	11		0.12 μM	9	8	7
60.1 nM	7	14	11		60.1 nM	10	12	13		60.1 nM	8	10	11
30.0 nM	15	8	11		30.0 nM	10	9	11		30.0 nM	15	15	11
0-7d w1118 RapaLink-1 (percent mortality)
Control	0.233333	0.216667	0.216667			0.183333	0.233333	0.2			0.216667	0.266667	0.216667
7.69 μM	0.233333	0.233333	0.133333			0.216667	0.2	0.166667			0.183333	0.25	0.216667
3.84 μM	0.25	0.233333	0.2			0.183333	0.166667	0.233333			0.233333	0.0833333	0.25
1.92 μM	0.266667	0.1	0.233333			0.116667	0.216667	0.166667			0.216667	0.183333	0.133333
0.96 μM	0.15	0.116667	0.2			0.166667	0.233333	0.15			0.166667	0.116667	0.183333
0.48 μM	0.133333	0.166667	0.2			0.266667	0.216667	0.133333			0.233333	0.2	0.116667
0.24 μM	0.133333	0.216667	0.15			0.15	0.233333	0.233333			0.133333	0.15	0.183333
0.12 μM	0.133333	0.166667	0.183333			0.216667	0.1	0.183333			0.15	0.133333	0.116667
60.1 nM	0.116667	0.233333	0.183333			0.166667	0.2	0.216667			0.133333	0.166667	0.183333
30.0 nM	0.25	0.133333	0.183333			0.166667	0.15	0.183333			0.25	0.25	0.183333
